# Supplementary material for: Polyethylene Glycol Loxenatide Injection (GLP-1) Protects Vascular Endothelial Cell Function in Middle-Aged and Elderly Patients With Type 2 Diabetes by Regulating Gut Microbiota
Source: Front Mol Biosci. 2022 Jun 15;9:879294. doi: 10.3389/fmolb.2022.879294 (PMC9240776; doi:10.3389/fmolb.2022.879294)
Supplement: Supplementary file 1 [file Table2.XLSX]

## Sheet: Sheet1
Supplementary Table1: Functional analysis of significant differences
ID	module	pvalue(W0 VS. W4)	pvalue(W0 VS. W8)	pvalue(W4 VS. W8)	occurrence_W0	occurrence_W4	occurrence_W8	mean_W0	mean_W4	mean_W8
M00342	Bacterial_proteasome	0.909668	0.791016	0.0209961	0.916667	1	0.916667	9.72e-05	0.000190241	8.03e-05
M00228	Putative_glutamine_transport_system	0.380371	0.969727	0.0209961	1	1	1	0.000260261	0.000333914	0.000224042
M00178	Ribosome,_bacteria	0.423828	0.791016	0.0268555	1	1	1	0.0184055	0.0193448	0.0178648
M00125	Riboflavin_biosynthesis,_GTP_=>_riboflavin/FMN/FAD	0.469727	0.518555	0.0341797	1	1	1	0.00270987	0.00262837	0.00289752
M00233	Glutamate_transport_system	0.850098	0.569336	0.0341797	1	1	0.916667	0.000105264	0.000185501	0.000105309
M00170	C4-dicarboxylic_acid_cycle,_phosphoenolpyruvate_carboxykinase_type	0.518555	0.850098	0.0341797	1	1	1	0.00155045	0.00172375	0.00155796
M00312	2-oxoisovalerate:ferredoxin_oxidoreductase	0.553617	0.441209	0.0414911	0.416667	0.75	0.666667	1.59e-06	3.1e-06	9.19e-07
M00024	Phenylalanine_biosynthesis,_chorismate_=>_phenylalanine	0.151367	0.469727	0.0424805	1	1	1	0.00121095	0.00139641	0.00124293
M00020	Serine_biosynthesis,_glycerate-3P_=>_serine	0.0522461	0.791016	0.0424805	1	1	1	0.00164008	0.0018658	0.00170845
M00335	Sec_(secretion)_system	0.569336	0.791016	0.0424805	1	1	1	0.00452127	0.00465851	0.0044384
M00218	Fructose_transport_system	0.075927	0.624065	0.051913	0.583333	0.333333	0.5	2.87e-07	7.19e-08	3.41e-07
M00244	Zinc/manganese_transport_system	0.129395	0.791016	0.0522461	1	1	1	0.000329932	0.00057785	0.000349638
M00120	Coenzyme_A_biosynthesis,_pantothenate_=>_CoA	0.339355	0.909668	0.0522461	1	1	1	0.00247195	0.00274174	0.00251057
M00025	Tyrosine_biosynthesis,_chorismate_=>_tyrosine	0.0639648	0.423828	0.0639648	1	1	1	0.00184607	0.00212238	0.00194199
M00179	Ribosome,_archaea	0.380371	0.909668	0.0639648	1	1	1	0.0124071	0.0129194	0.0121237
M00302	2-Aminoethylphosphonate_transport_system	0.0454469	0.540818	0.0665457	0.75	0.833333	0.416667	7.22e-07	1.14e-05	5.53e-06
M00318	Iron/zinc/copper_transport_system	1	NA	1	0	0.0833333	0	0	2.24e-08	0
