# Supplementary material for: Polyethylene Glycol Loxenatide Injection (GLP-1) Protects Vascular Endothelial Cell Function in Middle-Aged and Elderly Patients With Type 2 Diabetes by Regulating Gut Microbiota
Source: Front Mol Biosci. 2022 Jun 15;9:879294. doi: 10.3389/fmolb.2022.879294 (PMC9240776; doi:10.3389/fmolb.2022.879294)
Supplement: Supplementary file 2 [file Table3.XLSX]

## Sheet: Sheet1
SupplementaryTable2. Pathway analysis for significant differences
ID	pathway	pvalue(W0 VS. W4)	pvalue(W0 VS. W8)	pvalue(W4 VS. W8)
map00740	Metabolism;Metabolism_of_Cofactors_and_Vitamins;Riboflavin_metabolism	0.677246	0.17627	0.0341797
map00750	Metabolism;Metabolism_of_Cofactors_and_Vitamins;Vitamin_B6_metabolism	0.469727	0.677246	0.0424805
map00400	Metabolism;Amino_Acid_Metabolism;Phenylalanine,_tyrosine_and_tryptophan_biosynthesis	0.30127	0.791016	0.0424805
map03010	Genetic_Information_Processing;Translation;Ribosome	0.423828	0.850098	0.0424805
map00524	Metabolism;Biosynthesis_of_Other_Secondary_Metabolites;Butirosin_and_neomycin_biosynthesis	0.109863	0.850098	0.0639648
map00253	Metabolism;Metabolism_of_Terpenoids_and_Polyketides;Tetracycline_biosynthesis	0.380371	1	0.0639648
map00401	Metabolism;Biosynthesis_of_Other_Secondary_Metabolites;Novobiocin_biosynthesis	0.30127	0.569336	0.0771484
map04141	Genetic_Information_Processing;Folding,_Sorting_and_Degradation;Protein_processing_in_endoplasmic_reticulum	0.266113	0.62207	0.0771484
map05146	Human_Diseases;Infectious_Diseases;Amoebiasis	0.469727	0.677246	0.0771484
map00290	Metabolism;Amino_Acid_Metabolism;Valine,_leucine_and_isoleucine_biosynthesis	0.677246	0.733398	0.0771484
map04910	Organismal_Systems;Endocrine_System;Insulin_signaling_pathway	0.791016	0.380371	0.0922852
