# Supplementary material for: Polyethylene Glycol Loxenatide Injection (GLP-1) Protects Vascular Endothelial Cell Function in Middle-Aged and Elderly Patients With Type 2 Diabetes by Regulating Gut Microbiota
Source: Front Mol Biosci. 2022 Jun 15;9:879294. doi: 10.3389/fmolb.2022.879294 (PMC9240776; doi:10.3389/fmolb.2022.879294)
Supplement: Supplementary file 3 [file Table4.XLS]

	qvalue	pvalue(W0 VS. W4 VS. W8)	pvalue(W0 VS. W4)	pvalue(W0 VS. W8)	pvalue(W4 VS. W8)	occurrence_W0	occurrence_W4	occurrence_W8	mean_W0	mean_W4	mean_W8
Methanobrevibacter	0.93972926547339	0.127818644810609	0.371093369522698	0.371093369522698	NA	0.166666666666667	0	0	2.13333333333333e-06	0	0
Actinomyces	0.998220414859282	0.859133392925087	1	0.475532659596901	0.833935414088552	0.666666666666667	0.416666666666667	0.5	9.78666666666667e-05	0.000122416666666667	0.000129975
Corynebacterium	0.998220414859282	0.998220414859282	0.789268026134281	0.789268026134281	1	0.166666666666667	0.166666666666667	0.166666666666667	4.65083333333333e-05	1.75333333333333e-05	1.63583333333333e-05
Brachybacterium	0.93972926547339	0.367879441171444	1	NA	1	0	0.0833333333333333	0	0	1.43333333333333e-06	0
Dermabacteraceae_unclassified	0.93972926547339	0.367879441171444	1	NA	1	0	0.0833333333333333	0	0	4.23333333333333e-06	0
Dermatophilaceae_unclassified	0.93972926547339	0.127818644810609	0.371093369522698	NA	0.371093369522698	0	0.166666666666667	0	0	7.15333333333333e-05	0
Arthrobacter	0.93972926547339	0.347069343060462	0.789268026134281	1	0.371093369522698	0.0833333333333333	0.166666666666667	0	1.58333333333333e-06	1.80833333333333e-06	0
Kocuria	0.93972926547339	0.367879441171444	1	NA	1	0	0.0833333333333333	0	0	2.24166666666667e-06	0
Micrococcus	0.93972926547339	0.367879441171444	1	1	NA	0.0833333333333333	0	0	2.475e-06	0	0
Rothia	0.998220414859282	0.948595768075817	0.918812683274642	0.414823067184775	0.553616991965781	0.583333333333333	0.666666666666667	0.666666666666667	0.00187254166666667	0.000638141666666667	0.000481083333333333
Propionibacteriaceae_unclassified	0.998220414859282	0.725704284512452	0.855132140584706	1	0.674986713970489	0.25	0.166666666666667	0.333333333333333	8.3375e-05	5.28333333333333e-05	7.51333333333333e-05
Propionibacterium	0.93972926547339	0.37253608117157	0.855132140584706	0.583882420770365	0.371093369522698	0.333333333333333	0.166666666666667	0.0833333333333333	3.03083333333333e-05	9.83583333333333e-05	4.925e-06
Alloscardovia	0.93972926547339	0.326186028538613	1	0.371093369522698	0.371093369522698	0	0.0833333333333333	0.166666666666667	0	1.39166666666667e-06	9.35916666666667e-05
Bifidobacterium	0.998220414859282	0.800864816888702	0.6220703125	0.5185546875	0.0829604137452953	1	0.916666666666667	0.916666666666667	0.0548056083333333	0.111108108333333	0.0672310916666667
Parascardovia	0.93972926547339	0.367879441171444	1	NA	1	0	0.0833333333333333	0	0	4.775e-06	0
Scardovia	0.998220414859282	0.799995645450785	0.29450739368011	0.787406490666269	1	0.333333333333333	0.416666666666667	0.25	7.05666666666667e-05	9.86916666666667e-05	6.895e-05
Adlercreutzia	0.975869697258893	0.632632769257489	0.293621543928906	0.0759269629825577	0.672603817441517	0.5	0.416666666666667	0.333333333333333	0.000588141666666667	0.000180241666666667	0.000199125
Atopobium	0.998220414859282	0.854343671393161	0.589638551626567	0.583882420770365	1	0.25	0.333333333333333	0.25	1.07666666666667e-05	1.8325e-05	2.27e-05
Collinsella	0.998220414859282	0.841067703605591	0.824098168245978	0.893903721815722	0.449803788345075	0.833333333333333	0.916666666666667	0.916666666666667	0.0109521833333333	0.0102455833333333	0.00975821666666667
Coriobacteriaceae_noname	0.998220414859282	0.996739183962659	1	1	1	0.0833333333333333	0.0833333333333333	0.0833333333333333	1.41666666666667e-06	5.2325e-05	5.87583333333333e-05
Eggerthella	0.998220414859282	0.904317545934189	0.824098168245978	0.624834867127387	0.197326044882155	0.833333333333333	0.75	0.833333333333333	0.00364295833333333	0.000924033333333333	0.00202928333333333
Gordonibacter	0.998220414859282	0.994013969087053	0.540817904242618	0.812703686128436	0.944182513250483	0.5	0.5	0.5	0.000247083333333333	0.000244683333333333	0.000185525
Olsenella	0.93972926547339	0.222469425778105	0.371093369522698	0.18144920772142	0.422678074170635	0	0.166666666666667	0.25	0	0.000825358333333333	0.000257116666666667
Slackia	0.93972926547339	0.597216138258654	1	1	1	0.0833333333333333	0	0.0833333333333333	5.6525e-05	0	2.11666666666667e-05
Bacteroides	0.93972926547339	0.55887366574127	0.20361328125	0.7333984375	0.30126953125	0.916666666666667	1	1	0.133175783333333	0.08897585	0.135700666666667
Bacteroidales_noname	0.998220414859282	0.917245376893009	0.529368106184798	0.142213241936393	1	0.333333333333333	0.333333333333333	0.333333333333333	0.00129618333333333	0.00933949166666667	0.0118789333333333
Barnesiella	0.998220414859282	0.760196786426347	1	0.789268026134281	1	0.25	0.416666666666667	0.25	0.0120725916666667	0.00294534166666667	0.0055722
Butyricimonas	0.998220414859282	0.983267223430113	0.18144920772142	0.41849223344682	0.787406490666269	0.25	0.25	0.25	0.000508391666666667	2.01166666666667e-05	0.000150966666666667
Coprobacter	0.998220414859282	0.827862120540645	1	1	1	0.166666666666667	0.166666666666667	0.0833333333333333	0.000307625	1.62416666666667e-05	3.335e-05
Odoribacter	0.998220414859282	0.849361891306492	0.0759269629825577	0.271898710819648	0.674986713970489	0.416666666666667	0.5	0.416666666666667	0.0055523	0.00232515	0.00303799166666667
Parabacteroides	0.998220414859282	0.823209465504065	0.824098168245978	0.893903721815722	0.563317799720071	0.916666666666667	0.916666666666667	0.916666666666667	0.020417325	0.018179425	0.0262859666666667
Porphyromonas	0.998220414859282	0.761179514608903	0.789268026134281	0.371093369522698	1	0.166666666666667	0.0833333333333333	0.0833333333333333	8.19416666666667e-05	2.99666666666667e-05	3.79166666666667e-06
Paraprevotella	0.998220414859282	0.950117525826103	0.799846105662473	0.401678166469773	0.554113130069446	0.5	0.583333333333333	0.5	0.00272669166666667	0.002345375	0.003578125
Prevotella	0.93972926547339	0.589754094472359	0.67724609375	0.7333984375	0.423828125	1	0.916666666666667	0.833333333333333	0.143629858333333	0.174962125	0.130322833333333
Alistipes	0.998220414859282	0.861225073421479	0.20361328125	0.7333984375	0.6220703125	1	1	1	0.118399816666667	0.172896591666667	0.139076941666667
Deinococcus	0.93972926547339	0.0418069765916419	0.18144920772142	NA	0.18144920772142	0	0.25	0	0	7.24583333333333e-05	0
Meiothermus	0.93972926547339	0.367879441171444	1	NA	1	0	0.0833333333333333	0	0	6.33333333333333e-07	0
Abiotrophia	0.93972926547339	0.367879441171444	1	1	NA	0.0833333333333333	0	0	6.91666666666667e-07	0	0
Granulicatella	0.998220414859282	0.711201408276179	0.271898710819648	0.41849223344682	0.752493649033783	0.333333333333333	0.25	0.25	6.5275e-05	6.81666666666667e-06	1.87333333333333e-05
Enterococcus	0.93972926547339	0.326186028538613	0.422678074170635	0.371093369522698	1	0.166666666666667	0.0833333333333333	0	0.000137166666666667	2.35e-06	0
Lactobacillus	0.998220414859282	0.690180103366699	0.185143724157873	0.362726506485098	0.528612125255688	0.5	0.583333333333333	0.416666666666667	0.000187316666666667	0.000446758333333333	0.00095565
Leuconostoc	0.93972926547339	0.367879441171444	1	NA	1	0	0.0833333333333333	0	0	1.21666666666667e-06	0
Weissella	0.93972926547339	0.497249124398543	1	0.201242620957724	0.361310428526179	0.166666666666667	0.0833333333333333	0.25	4.375e-06	3.525e-05	0.000202425
Lactococcus	0.93972926547339	0.367879441171444	1	NA	1	0	0.0833333333333333	0	0	6.16666666666667e-07	0
Streptococcus	0.93972926547339	0.390715007032287	0.414823067184775	0.100000618072013	0.262192602406773	0.75	0.75	0.833333333333333	0.00302239166666667	0.00155996666666667	0.0024413
Clostridiaceae_noname	0.93972926547339	0.597216138258654	1	1	1	0.0833333333333333	0	0.0833333333333333	8.8525e-05	0	1.41666666666667e-06
Clostridium	0.93972926547339	0.461621146888172	0.449803788345075	0.306556273379373	0.624834867127387	0.833333333333333	0.833333333333333	0.916666666666667	0.00952105	0.00940809166666667	0.0119898916666667
Clostridiales_Family_XIII_Incertae_Sedis_noname	0.93972926547339	0.367879441171444	1	1	NA	0.0833333333333333	0	0	2.55e-06	0	0
Clostridiales_Family_XIII_Incertae_Sedis_unclassified	0.93972926547339	0.367879441171444	NA	1	1	0	0	0.0833333333333333	0	0	1.525e-06
Anaerococcus	0.93972926547339	0.367879441171444	1	NA	1	0	0.0833333333333333	0	0	2.44166666666667e-06	0
Parvimonas	0.93972926547339	0.367879441171444	1	1	NA	0.0833333333333333	0	0	1.02666666666667e-05	0	0
Clostridiales_noname	0.93972926547339	0.398084487860664	0.446872820710831	0.150785565027971	0.123534253752569	0.25	0.416666666666667	0.5	2.955e-05	0.000152775	0.000251516666666667
Flavonifractor	0.998220414859282	0.802716038536859	0.62406453246517	0.610298655976554	1	0.666666666666667	0.5	0.75	0.000266033333333333	0.000856541666666667	0.000244825
Pseudoflavonifractor	0.998220414859282	0.736542791572378	0.371093369522698	0.422678074170635	0.58621368107314	0.0833333333333333	0.166666666666667	0.166666666666667	1.83333333333333e-07	9.05e-06	2.04916666666667e-05
Eubacterium	0.93972926547339	0.542300239297604	0.423828125	1	0.306556273379373	0.833333333333333	0.916666666666667	0.833333333333333	0.042015925	0.02366705	0.02632515
Anaerostipes	0.998220414859282	0.719866593831335	1	0.271898710819648	0.589638551626567	0.333333333333333	0.166666666666667	0.333333333333333	1.38833333333333e-05	5.89666666666667e-05	5.42166666666667e-05
Blautia	0.998220414859282	0.927673838531104	0.791015625	0.85009765625	0.9697265625	0.916666666666667	1	1	0.00782370833333333	0.00354245833333333	0.0023653
Cellulosilyticum	0.93972926547339	0.367879441171444	1	1	NA	0.0833333333333333	0	0	2.375e-06	0	0
Coprococcus	0.93972926547339	0.580911572277502	0.414823067184775	0.610298655976554	0.236136970221653	0.666666666666667	0.75	0.666666666666667	0.00153469166666667	0.00283474166666667	0.001376925
Dorea	0.998220414859282	0.775958752676914	0.33935546875	0.306556273379373	0.85009765625	0.833333333333333	1	0.75	0.000444683333333333	0.000551941666666667	0.0010399
Lachnospiraceae_noname	0.93972926547339	0.471453179092115	0.230024245060274	0.893903721815722	0.893903721815722	0.833333333333333	0.916666666666667	0.833333333333333	0.0007772	0.001141075	0.00116204166666667
Oribacterium	0.93972926547339	0.367879441171444	NA	1	1	0	0	0.0833333333333333	0	0	5.275e-06
Roseburia	0.998220414859282	0.83441523048669	0.9697265625	0.142368182702515	0.67724609375	0.833333333333333	1	0.916666666666667	0.00672200833333333	0.00611075833333333	0.00943836666666667
Shuttleworthia	0.93972926547339	0.367879441171444	1	1	NA	0.0833333333333333	0	0	9.5e-07	0	0
Stomatobaculum	0.93972926547339	0.542132469919967	0.361310428526179	0.789268026134281	0.855132140584706	0.166666666666667	0.333333333333333	0.166666666666667	1.31916666666667e-05	7.70583333333333e-05	0.000117783333333333
Oscillibacter	0.93972926547339	0.440511018710579	0.12939453125	0.90966796875	0.5185546875	1	1	0.916666666666667	0.00989575833333333	0.027355925	0.0377179833333333
Peptostreptococcaceae_noname	0.93972926547339	0.276763702902804	1	0.100348246462291	0.201242620957724	0.0833333333333333	0.166666666666667	0.333333333333333	5.83833333333333e-05	1.76833333333333e-05	0.000802566666666667
Peptostreptococcus	0.93972926547339	0.127818644810609	0.371093369522698	0.371093369522698	NA	0.166666666666667	0	0	3.25833333333333e-06	0	0
Anaerotruncus	0.93972926547339	0.465056924253392	0.142368182702515	0.153576396549984	0.286320596793059	0.583333333333333	0.75	0.583333333333333	0.000226425	0.001048625	0.00151243333333333
Faecalibacterium	0.998220414859282	0.803658385239641	0.90966796875	0.689083746544796	0.2333984375	0.833333333333333	1	0.916666666666667	0.0950434166666667	0.104585308333333	0.0634397833333333
Ruminococcaceae_noname	0.998220414859282	0.871222002038108	0.674986713970489	1	0.29450739368011	0.333333333333333	0.416666666666667	0.416666666666667	0.000318733333333333	4.83666666666667e-05	0.000470516666666667
Ruminococcus	0.998220414859282	0.761101535872173	1	0.398304593395588	0.306556273379373	0.75	0.75	0.916666666666667	0.00525031666666667	0.00437038333333333	0.0157112916666667
Subdoligranulum	0.93972926547339	0.435251248517288	1	0.2333984375	0.12939453125	1	1	1	0.0252030416666667	0.0264809333333333	0.0459826083333333
Catenibacterium	0.998220414859282	0.761179514608903	0.371093369522698	1	0.371093369522698	0.0833333333333333	0.166666666666667	0.0833333333333333	5e-06	2.86916666666667e-05	2.07416666666667e-05
Coprobacillus	0.93972926547339	0.433408966667547	0.352542137499713	0.62406453246517	0.201242620957724	0.416666666666667	0.166666666666667	0.333333333333333	0.0010763	3.145e-05	5.5625e-05
Erysipelotrichaceae_noname	0.93972926547339	0.381753605482621	0.528612125255688	0.787406490666269	1	0.333333333333333	0.5	0.166666666666667	0.000134408333333333	0.000319566666666667	0.0005092
Holdemania	0.998220414859282	0.70934359624896	0.286320596793059	0.236136970221653	0.635586122278767	0.583333333333333	0.666666666666667	0.666666666666667	0.000162783333333333	0.000267266666666667	0.0001931
Turicibacter	0.93972926547339	0.326186028538613	1	0.371093369522698	0.371093369522698	0.0833333333333333	0	0.166666666666667	2.5075e-05	0	0.000426525
Acidaminococcus	0.93972926547339	0.602722908200174	0.18144920772142	0.371093369522698	0.422678074170635	0.0833333333333333	0.25	0.166666666666667	9.475e-06	4.4775e-05	0.000558991666666667
Phascolarctobacterium	0.93972926547339	0.597216138258654	1	1	1	0.0833333333333333	0.0833333333333333	0	0.00653021666666667	0.004963925	0
Anaeroglobus	0.93972926547339	0.367879441171444	NA	1	1	0	0	0.0833333333333333	0	0	2.60833333333333e-06
Dialister	0.998220414859282	0.781063640899854	0.105645429201877	0.201242620957724	0.29450739368011	0.25	0.333333333333333	0.333333333333333	0.000461016666666667	0.00181309166666667	0.005547375
Megamonas	0.998220414859282	0.900089929494852	0.589638551626567	0.280712665268496	0.787406490666269	0.333333333333333	0.416666666666667	0.416666666666667	0.0003818	0.000518691666666667	0.00173241666666667
Megasphaera	0.998220414859282	0.968901308633031	0.787406490666269	0.583882420770365	0.855132140584706	0.333333333333333	0.333333333333333	0.25	0.000253216666666667	0.000716708333333333	0.00884095
Mitsuokella	0.93972926547339	0.336545024586269	0.789268026134281	0.371093369522698	0.371093369522698	0.166666666666667	0.166666666666667	0	7.38e-05	4.28833333333333e-05	0
Selenomonas	0.93972926547339	0.597216138258654	1	1	1	0.0833333333333333	0.0833333333333333	0	2.7e-06	6.9e-06	0
Veillonella	0.998220414859282	0.830600736891555	0.722282962716192	0.944182513250483	1	0.583333333333333	0.666666666666667	0.583333333333333	0.000924466666666667	0.00270865	0.00305091666666667
Fusobacterium	0.93972926547339	0.116085674027957	0.0591720678258594	0.0590582290905367	0.361310428526179	0.416666666666667	0.25	0.0833333333333333	0.000636591666666667	5.40583333333333e-05	4.55833333333333e-06
Brevundimonas	0.93972926547339	0.366885219346579	1	1	0.371093369522698	0.0833333333333333	0.166666666666667	0	1.96333333333333e-05	4.7e-06	0
Caulobacter	0.998220414859282	0.989984345129532	0.833634883024682	0.672603817441517	0.799846105662473	0.583333333333333	0.5	0.5	0.000818866666666667	0.00132788333333333	0.00188924166666667
Afipia	0.93972926547339	0.443700904387065	0.0829604137452953	0.04248046875	0.85009765625	0.916666666666667	0.916666666666667	1	0.000689483333333333	0.00149656666666667	0.00117295833333333
Paracoccus	0.93972926547339	0.367879441171444	1	NA	1	0	0.0833333333333333	0	0	7.58333333333333e-07	0
Rhodospirillales_noname	0.93972926547339	0.367879441171444	1	NA	1	0	0.0833333333333333	0	0	1.13333333333333e-06	0
Blastomonas	0.93972926547339	0.367879441171444	1	NA	1	0	0.0833333333333333	0	0	2.75e-07	0
Sphingobium	0.93972926547339	0.367879441171444	1	1	NA	0.0833333333333333	0	0	4.21333333333333e-05	0	0
Sphingomonas	0.93972926547339	0.367879441171444	1	1	NA	0.0833333333333333	0	0	0.000306416666666667	0	0
Sphingopyxis	0.93972926547339	0.367879441171444	1	NA	1	0	0.0833333333333333	0	0	4.51666666666667e-06	0
Burkholderia	0.93972926547339	0.367879441171444	1	NA	1	0	0.0833333333333333	0	0	6.6e-06	0
Lautropia	0.998220414859282	0.737322168464988	0.177529852412153	0.29450739368011	0.589638551626567	0.333333333333333	0.25	0.416666666666667	0.000316166666666667	2.19916666666667e-05	0.000109291666666667
Ralstonia	0.998220414859282	0.995947437966595	0.799846105662473	0.833935414088552	1	0.416666666666667	0.333333333333333	0.333333333333333	5.57166666666667e-05	0.000183683333333333	0.000274225
Burkholderiales_noname	0.998220414859282	0.693838223233353	0.855132140584706	0.589638551626567	0.41849223344682	0.25	0.333333333333333	0.416666666666667	0.000984225	0.000809958333333333	0.00139316666666667
Thiomonas	0.998220414859282	0.996739183962659	1	1	1	0.0833333333333333	0.0833333333333333	0.0833333333333333	1.1925e-05	5.99666666666667e-05	5.96666666666667e-06
Alicycliphilus	0.93972926547339	0.367879441171444	1	NA	1	0	0.0833333333333333	0	0	7.40833333333333e-06	0
Comamonas	0.998220414859282	0.793508192483641	1	1	0.789268026134281	0.0833333333333333	0.166666666666667	0.0833333333333333	2.34416666666667e-05	1.29416666666667e-05	2.41666666666667e-06
Curvibacter	0.998220414859282	0.996739183962659	1	1	1	0.0833333333333333	0.0833333333333333	0.0833333333333333	8.08333333333333e-07	2.54166666666667e-06	2.66666666666667e-07
Delftia	0.93972926547339	0.597216138258654	1	1	1	0.0833333333333333	0.0833333333333333	0	2.68333333333333e-06	1.31666666666667e-06	0
Variovorax	0.93972926547339	0.589914435144839	0.38037109375	0.38037109375	0.791015625	1	1	1	0.000325658333333333	0.000589025	0.000614533333333333
Oxalobacter	0.93972926547339	0.492062111880965	0.589638551626567	0.41849223344682	0.100348246462291	0.333333333333333	0.333333333333333	0.166666666666667	9.03083333333333e-05	4.28083333333333e-05	8.66666666666667e-06
Parasutterella	0.998220414859282	0.802279539829423	1	0.589638551626567	0.41849223344682	0.333333333333333	0.333333333333333	0.416666666666667	0.00116395	0.00125056666666667	0.00245298333333333
Sutterella	0.998220414859282	0.98409727082489	1	1	0.422678074170635	0.166666666666667	0.166666666666667	0.166666666666667	0.00918541666666667	0.018948025	0.00366246666666667
Sutterellaceae_unclassified	0.998220414859282	0.879035258244452	0.41849223344682	1	0.105645429201877	0.416666666666667	0.333333333333333	0.333333333333333	0.0100757666666667	0.00328459166666667	0.0223446416666667
Eikenella	0.93972926547339	0.597216138258654	1	1	1	0.0833333333333333	0.0833333333333333	0	4.77333333333333e-05	4.625e-05	0
Neisseria	0.998220414859282	0.900013143433298	0.422678074170635	0.583882420770365	1	0.166666666666667	0.166666666666667	0.25	0.000376091666666667	6.4525e-05	0.00012685
Bilophila	0.998220414859282	0.840604958421198	0.9697265625	0.4697265625	0.85009765625	0.916666666666667	1	0.916666666666667	0.0237962416666667	0.0287126333333333	0.027793825
Desulfovibrio	0.998220414859282	0.977829386865624	0.352542137499713	0.833634883024682	0.833634883024682	0.5	0.583333333333333	0.583333333333333	0.00575408333333333	0.00282039166666667	0.00674723333333333
Arcobacter	0.93972926547339	0.367879441171444	NA	1	1	0	0	0.0833333333333333	0	0	2.71416666666667e-05
Campylobacter	0.93972926547339	0.333168508445764	0.422678074170635	0.371093369522698	0.371093369522698	0.166666666666667	0.166666666666667	0	5.37583333333333e-05	2.91583333333333e-05	0
Aeromonas	0.93972926547339	0.127818644810609	0.371093369522698	0.371093369522698	NA	0.166666666666667	0	0	0.000414525	0	0
Cardiobacteriaceae_unclassified	0.93972926547339	0.367879441171444	1	NA	1	0	0.0833333333333333	0	0	2.41666666666667e-07	0
Citrobacter	0.93972926547339	0.503820819395199	0.361310428526179	0.583882420770365	1	0.0833333333333333	0.25	0.25	2.30166666666667e-05	0.0008199	6.04583333333333e-05
Cronobacter	0.93972926547339	0.597216138258654	1	1	1	0	0.0833333333333333	0.0833333333333333	0	1.20666666666667e-05	6.31666666666667e-06
Enterobacter	0.93972926547339	0.568619839478285	0.905695442034309	0.610298655976554	0.553616991965781	0.666666666666667	0.416666666666667	0.5	0.00451606666666667	0.00433445	0.00840075833333333
Escherichia	0.93972926547339	0.202382137768013	0.10986328125	0.6220703125	0.10986328125	1	1	1	0.20045955	0.0285200916666667	0.100553558333333
Klebsiella	0.93972926547339	0.55538083341116	0.0771484375000001	0.7333984375	0.20361328125	1	0.916666666666667	0.916666666666667	0.00619025833333333	0.0757470833333333	0.03609055
Morganella	0.93972926547339	0.367879441171444	1	NA	1	0	0.0833333333333333	0	0	3.16666666666667e-07	0
Proteus	0.93972926547339	0.597216138258654	1	1	1	0	0.0833333333333333	0.0833333333333333	0	1.31666666666667e-06	2.325e-06
Raoultella	0.93972926547339	0.367879441171444	NA	1	1	0	0	0.0833333333333333	0	0	2.21666666666667e-06
Aggregatibacter	0.93972926547339	0.597216138258654	1	1	1	0.0833333333333333	0	0.0833333333333333	1.86666666666667e-06	0	9.66666666666667e-07
Haemophilus	0.93972926547339	0.340387738798478	0.406941216918031	0.343252562436031	0.838463781922464	0.416666666666667	0.666666666666667	0.666666666666667	0.00309330833333333	0.00252105	0.00200026666666667
Acinetobacter	0.142493756071706	0.000982715559115217	0.0360316862182336	0.0360316862182336	NA	0.5	0	0	4.76e-05	0	0
Psychrobacter	0.93972926547339	0.367879441171444	1	1	NA	0.0833333333333333	0	0	2.58333333333333e-07	0	0
Pseudomonas	0.93972926547339	0.592677495375222	0.401678166469773	0.855132140584706	0.100348246462291	0.25	0.333333333333333	0.166666666666667	6.45083333333333e-05	0.0037591	0.00145155
Vibrio	0.93972926547339	0.367879441171444	1	NA	1	0	0.0833333333333333	0	0	1.03333333333333e-05	0
Pseudoxanthomonas	0.93972926547339	0.367879441171444	1	NA	1	0	0.0833333333333333	0	0	1.33333333333333e-07	0
Stenotrophomonas	0.93972926547339	0.597216138258654	1	1	1	0.0833333333333333	0	0.0833333333333333	0.000232166666666667	0	2.31666666666667e-06
Fretibacterium	0.93972926547339	0.366885219346579	1	1	0.371093369522698	0.0833333333333333	0.166666666666667	0	7e-06	1.96666666666667e-06	0
Pyramidobacter	0.998220414859282	0.863962066985082	0.422678074170635	1	0.855132140584706	0.166666666666667	0.166666666666667	0.25	0.000169883333333333	0.000415708333333333	6.875e-05
Mycoplasma	0.93972926547339	0.367879441171444	1	NA	1	0	0.0833333333333333	0	0	2.25e-05	0
Akkermansia	0.93972926547339	0.416699911175914	0.29450739368011	0.271898710819648	0.799846105662473	0.25	0.416666666666667	0.5	0.000296008333333333	0.001390875	0.000996458333333333
Aspergillaceae_unclassified	0.93972926547339	0.127818644810609	0.371093369522698	0.371093369522698	NA	0.166666666666667	0	0	5.175e-06	0	0
Debaryomycetaceae_unclassified	0.93972926547339	0.597216138258654	1	1	1	0.0833333333333333	0	0.0833333333333333	5.5075e-05	0	0.000126108333333333
Eremothecium	0.93972926547339	0.597216138258654	1	1	1	0.0833333333333333	0	0.0833333333333333	1.0275e-05	0	3.805e-05
Nakaseomyces	0.93972926547339	0.597216138258654	1	1	1	0.0833333333333333	0	0.0833333333333333	6.61666666666667e-06	0	1.755e-05
Naumovozyma	0.93972926547339	0.597216138258654	1	1	1	0.0833333333333333	0	0.0833333333333333	8.00833333333333e-06	0	2.44083333333333e-05
Saccharomycetaceae_unclassified	0.93972926547339	0.597216138258654	1	1	1	0.0833333333333333	0	0.0833333333333333	0.000217641666666667	0	0.000663808333333333
