# Supplementary material for: Polyethylene Glycol Loxenatide Injection (GLP-1) Protects Vascular Endothelial Cell Function in Middle-Aged and Elderly Patients With Type 2 Diabetes by Regulating Gut Microbiota
Source: Front Mol Biosci. 2022 Jun 15;9:879294. doi: 10.3389/fmolb.2022.879294 (PMC9240776; doi:10.3389/fmolb.2022.879294)
Supplement: Supplementary file 4 [file Table5.XLS]

	qvalue	pvalue(W0 VS. W4 VS. W8)	pvalue(W0 VS. W4)	pvalue(W0 VS. W8)	pvalue(W4 VS. W8)	occurrence_W0	occurrence_W4	occurrence_W8	mean_W0	mean_W4	mean_W8
Methanobrevibacter_unclassified	0.861744992333108	0.127818644810609	0.371093369522698	0.371093369522698	NA	0.166666666666667	0	0	2.13333333333333e-06	0	0
Actinomyces_graevenitzii	0.996739183962659	0.798889564720671	0.787406490666269	0.529368106184798	0.41849223344682	0.25	0.333333333333333	0.333333333333333	5.245e-05	2.07583333333333e-05	6.43166666666667e-05
Actinomyces_johnsonii	0.861744992333108	0.367879441171444	1	NA	1	0	0.0833333333333333	0	0	9.66666666666667e-07	0
Actinomyces_massiliensis	0.861744992333108	0.367879441171444	1	NA	1	0	0.0833333333333333	0	0	2.58333333333333e-07	0
Actinomyces_naeslundii	0.861744992333108	0.367879441171444	NA	1	1	0	0	0.0833333333333333	0	0	3.33333333333333e-07
Actinomyces_odontolyticus	0.996739183962659	0.987891517120612	0.672603817441517	0.446872820710831	1	0.416666666666667	0.333333333333333	0.333333333333333	4.49833333333333e-05	7.93166666666667e-05	6.3175e-05
Actinomyces_oris	0.941234651080459	0.597216138258654	1	1	1	0.0833333333333333	0.0833333333333333	0	4.33333333333333e-07	2.31666666666667e-06	0
Actinomyces_turicensis	0.861744992333108	0.367879441171444	1	NA	1	0	0.0833333333333333	0	0	1.41916666666667e-05	0
Actinomyces_viscosus	0.941234651080459	0.597216138258654	1	1	1	0	0.0833333333333333	0.0833333333333333	0	4.60833333333333e-06	2.14166666666667e-06
Corynebacterium_accolens	0.861744992333108	0.367879441171444	NA	1	1	0	0	0.0833333333333333	0	0	7.825e-06
Corynebacterium_durum	0.861744992333108	0.367879441171444	1	1	NA	0.0833333333333333	0	0	2.5e-06	0	0
Corynebacterium_matruchotii	0.861744992333108	0.367879441171444	1	NA	1	0	0.0833333333333333	0	0	8.4e-06	0
Corynebacterium_pyruviciproducens	0.861744992333108	0.367879441171444	1	NA	1	0	0.0833333333333333	0	0	5.06666666666667e-06	0
Corynebacterium_striatum	0.996739183962659	0.996739183962659	1	1	1	0.0833333333333333	0.0833333333333333	0.0833333333333333	4.40083333333333e-05	1.06666666666667e-06	8.53333333333333e-06
Corynebacterium_tuberculostearicum	0.861744992333108	0.367879441171444	1	NA	1	0	0.0833333333333333	0	0	3e-06	0
Brachybacterium_unclassified	0.861744992333108	0.367879441171444	1	NA	1	0	0.0833333333333333	0	0	1.43333333333333e-06	0
Arthrobacter_gangotriensis	0.861744992333108	0.347069343060462	0.789268026134281	1	0.371093369522698	0.0833333333333333	0.166666666666667	0	1.58333333333333e-06	1.80833333333333e-06	0
Kocuria_unclassified	0.861744992333108	0.367879441171444	1	NA	1	0	0.0833333333333333	0	0	2.24166666666667e-06	0
Micrococcus_luteus	0.861744992333108	0.367879441171444	1	1	NA	0.0833333333333333	0	0	2.475e-06	0	0
Rothia_aeria	0.861744992333108	0.367879441171444	1	1	NA	0.0833333333333333	0	0	1.5175e-05	0	0
Rothia_dentocariosa	0.941234651080459	0.590502641230478	1	0.371093369522698	0.583882420770365	0.166666666666667	0.25	0.0833333333333333	9.65583333333333e-05	1.65916666666667e-05	2.30833333333333e-06
Rothia_mucilaginosa	0.996739183962659	0.930832326399691	1	0.414823067184775	0.553616991965781	0.583333333333333	0.666666666666667	0.666666666666667	0.00176080833333333	0.000587591666666667	0.000468608333333333
Rothia_unclassified	0.861744992333108	0.326186028538613	0.371093369522698	1	0.422678074170635	0	0.166666666666667	0.0833333333333333	0	3.39583333333333e-05	1.01666666666667e-05
Propionibacterium_acnes	0.866716597011409	0.37253608117157	0.855132140584706	0.583882420770365	0.371093369522698	0.333333333333333	0.166666666666667	0.0833333333333333	3.03083333333333e-05	9.83583333333333e-05	4.925e-06
Alloscardovia_omnicolens	0.861744992333108	0.326186028538613	1	0.371093369522698	0.371093369522698	0	0.0833333333333333	0.166666666666667	0	1.39166666666667e-06	9.35916666666667e-05
Bifidobacterium_adolescentis	0.861744992333108	0.114879481278422	0.0759269629825577	1	0.401678166469773	0.25	0.5	0.0833333333333333	0.0134868416666667	0.016579025	0.0282172416666667
Bifidobacterium_animalis	0.941234651080459	0.597216138258654	1	1	1	0.0833333333333333	0	0.0833333333333333	9.71666666666667e-05	0	3.59166666666667e-05
Bifidobacterium_bifidum	0.996739183962659	0.668914361582026	0.583882420770365	1	1	0.166666666666667	0.25	0.0833333333333333	0.000118408333333333	1.46333333333333e-05	0.00048685
Bifidobacterium_breve	0.861744992333108	0.367879441171444	NA	1	1	0	0	0.0833333333333333	0	0	0.000502733333333333
Bifidobacterium_catenulatum	0.861744992333108	0.127818644810609	0.371093369522698	NA	0.371093369522698	0	0.166666666666667	0	0	4.08333333333333e-06	0
Bifidobacterium_dentium	0.941234651080459	0.550527579554618	1	1	1	0.25	0.416666666666667	0.166666666666667	0.000528916666666667	0.000209891666666667	0.000518208333333333
Bifidobacterium_longum	0.996739183962659	0.944488833570428	0.540817904242618	0.759765825978067	0.192517572436471	0.833333333333333	0.75	0.75	0.0402597333333333	0.093315525	0.0369494083333333
Bifidobacterium_pseudocatenulatum	0.996739183962659	0.880980324675657	0.280712665268496	0.280712665268496	0.201242620957724	0.25	0.25	0.333333333333333	0.000314541666666667	0.000984958333333333	0.000520725
Parascardovia_denticolens	0.861744992333108	0.367879441171444	1	NA	1	0	0.0833333333333333	0	0	4.775e-06	0
Scardovia_unclassified	0.996739183962659	0.987609212501079	0.789268026134281	0.422678074170635	1	0.166666666666667	0.166666666666667	0.166666666666667	4.775e-06	1.295e-05	9.05833333333333e-06
Scardovia_wiggsiae	0.996739183962659	0.835750082399576	0.529368106184798	0.787406490666269	1	0.333333333333333	0.416666666666667	0.25	6.57916666666667e-05	8.575e-05	5.99e-05
Adlercreutzia_equolifaciens	0.979544622642252	0.632632769257489	0.293621543928906	0.0759269629825577	0.672603817441517	0.5	0.416666666666667	0.333333333333333	0.000588141666666667	0.000180241666666667	0.000199125
Atopobium_parvulum	0.941234651080459	0.568089563498311	0.361310428526179	0.789268026134281	1	0.166666666666667	0.333333333333333	0.166666666666667	9.64166666666667e-06	1.8325e-05	2.065e-05
Atopobium_vaginae	0.941234651080459	0.597216138258654	1	1	1	0.0833333333333333	0	0.0833333333333333	1.125e-06	0	2.05e-06
Collinsella_aerofaciens	0.996739183962659	0.931709476830358	0.414823067184775	0.155131568727114	0.528612125255688	0.75	0.666666666666667	0.583333333333333	0.00453335	0.00808076666666667	0.00742763333333333
Collinsella_intestinalis	0.996739183962659	0.678164917225624	0.18144920772142	0.18144920772142	0.371093369522698	0.25	0.166666666666667	0.166666666666667	0.00254584166666667	0.000740175	0.000253808333333333
Collinsella_tanakaei	0.890649136051955	0.3906355859877	0.18144920772142	0.201242620957724	0.583882420770365	0.25	0.0833333333333333	0.333333333333333	0.00247869166666667	0.000608116666666667	0.00113253333333333
Collinsella_unclassified	0.996739183962659	0.917505285070201	0.422678074170635	1	1	0.166666666666667	0.25	0.25	0.00139430833333333	0.000816525	0.000944241666666667
Coriobacteriaceae_bacterium_phI	0.996739183962659	0.996739183962659	1	1	1	0.0833333333333333	0.0833333333333333	0.0833333333333333	1.41666666666667e-06	5.2325e-05	5.87583333333333e-05
Eggerthella_lenta	0.996739183962659	0.947744634387858	0.944182513250483	0.932646638965876	0.672603817441517	0.5	0.416666666666667	0.5	5.19333333333333e-05	3.82666666666667e-05	2.86416666666667e-05
Eggerthella_unclassified	0.996739183962659	0.900223765951953	0.824098168245978	0.624834867127387	0.197326044882155	0.833333333333333	0.75	0.833333333333333	0.00359104166666667	0.000885783333333333	0.002000625
Gordonibacter_pamelaeae	0.996739183962659	0.994013969087053	0.540817904242618	0.812703686128436	0.944182513250483	0.5	0.5	0.5	0.000247083333333333	0.000244683333333333	0.000185525
Olsenella_profusa	0.861744992333108	0.367879441171444	1	NA	1	0	0.0833333333333333	0	0	1.05916666666667e-05	0
Olsenella_uli	0.861744992333108	0.367879441171444	1	NA	1	0	0.0833333333333333	0	0	1.46666666666667e-06	0
Olsenella_unclassified	0.861744992333108	0.215648742074454	0.371093369522698	0.18144920772142	1	0	0.166666666666667	0.25	0	0.000813291666666667	0.000257116666666667
Slackia_piriformis	0.861744992333108	0.367879441171444	1	1	NA	0.0833333333333333	0	0	5.56666666666667e-05	0	0
Slackia_unclassified	0.941234651080459	0.597216138258654	1	1	1	0.0833333333333333	0	0.0833333333333333	8.58333333333333e-07	0	2.11666666666667e-05
Bacteroides_caccae	0.941234651080459	0.592000006049263	0.262192602406773	0.624834867127387	0.563317799720071	0.75	0.75	0.833333333333333	0.012631175	0.00508104166666667	0.0196508333333333
Bacteroides_cellulosilyticus	0.996739183962659	0.817274155298672	0.47719661998877	0.441208519505878	0.944182513250483	0.583333333333333	0.666666666666667	0.416666666666667	0.000890566666666667	0.00150965833333333	0.00267763333333333
Bacteroides_clarus	0.996739183962659	0.91175578252316	0.41849223344682	0.787406490666269	0.529368106184798	0.333333333333333	0.416666666666667	0.333333333333333	0.00108759166666667	0.00152980833333333	0.00142179166666667
Bacteroides_coprocola	0.994561373995568	0.656678485626922	1	0.422678074170635	0.100348246462291	0.25	0.333333333333333	0.166666666666667	0.00478289166666667	0.000872	0.000257058333333333
Bacteroides_coprophilus	0.861744992333108	0.213371585192254	0.100348246462291	1	0.100348246462291	0.0833333333333333	0.333333333333333	0.0833333333333333	0.00191180833333333	0.00291850833333333	0.00213755833333333
Bacteroides_dorei	0.996739183962659	0.887039335407778	0.441208519505878	0.726286148878805	0.441208519505878	0.583333333333333	0.416666666666667	0.5	0.00070605	0.00168234166666667	0.001335375
Bacteroides_eggerthii	0.996739183962659	0.990954965681766	0.583882420770365	0.855132140584706	1	0.25	0.25	0.25	0.002440875	0.002634125	0.00561645833333333
Bacteroides_faecis	0.886586119911705	0.386261204289018	0.100348246462291	0.0360316862182336	1	0.25	0.333333333333333	0.5	7.45e-06	4.75916666666667e-05	3.7625e-05
Bacteroides_finegoldii	0.996739183962659	0.892247197488837	0.589638551626567	1	0.105645429201877	0.333333333333333	0.416666666666667	0.416666666666667	0.001498625	0.000735258333333333	0.00161853333333333
Bacteroides_fragilis	0.941234651080459	0.547129271986448	0.293621543928906	0.905695442034309	0.22127181567247	0.5	0.583333333333333	0.75	0.0220790666666667	0.001306	0.00899635
Bacteroides_intestinalis	0.941234651080459	0.569702078918728	0.787406490666269	0.789268026134281	0.583882420770365	0.166666666666667	0.333333333333333	0.166666666666667	0.000631658333333333	0.000311416666666667	0.000224091666666667
Bacteroides_massiliensis	0.996739183962659	0.966483638494696	0.62406453246517	0.905695442034309	0.722282962716192	0.583333333333333	0.583333333333333	0.666666666666667	0.0108307833333333	0.00749819166666667	0.009914375
Bacteroides_nordii	0.996739183962659	0.843810066947822	0.833935414088552	0.833935414088552	0.855132140584706	0.416666666666667	0.333333333333333	0.25	0.000100158333333333	5.52833333333333e-05	5.49166666666667e-05
Bacteroides_ovatus	0.996739183962659	0.688750758673384	0.230024245060274	1	0.610298655976554	0.75	0.75	0.75	0.0006815	0.00060395	0.001314775
Bacteroides_plebeius	0.996739183962659	0.798661706875145	0.672603817441517	0.554113130069446	0.554113130069446	0.583333333333333	0.583333333333333	0.5	0.0173643583333333	0.01714885	0.0137732916666667
Bacteroides_salyersiae	0.941234651080459	0.573982335249116	0.280712665268496	0.105645429201877	1	0.25	0.416666666666667	0.416666666666667	0.000437075	0.001500475	0.00145678333333333
Bacteroides_stercoris	0.996739183962659	0.954215718519205	0.838463781922464	0.918812683274642	0.905695442034309	0.833333333333333	0.75	0.75	0.01685685	0.01303815	0.015121975
Bacteroides_thetaiotaomicron	0.988026801313001	0.64135073067686	0.414823067184775	0.126278928554698	0.553616991965781	0.833333333333333	0.75	0.75	0.00151170833333333	0.00274015833333333	0.00395929166666667
Bacteroides_uniformis	0.996739183962659	0.776364373003747	0.423828125	0.893903721815722	0.0771484375000001	0.916666666666667	0.916666666666667	0.916666666666667	0.0196323416666667	0.01031745	0.0213680083333333
Bacteroides_vulgatus	0.941234651080459	0.497018065272628	0.9697265625	0.358951435852626	0.30126953125	0.916666666666667	1	0.916666666666667	0.0156919166666667	0.0139581333333333	0.0231126916666667
Bacteroides_xylanisolvens	0.941234651080459	0.539120542565333	0.624834867127387	0.119722411520657	0.964541384555568	0.75	0.75	0.916666666666667	0.00140136666666667	0.00348741666666667	0.001651275
Bacteroidales_bacterium_ph8	0.996739183962659	0.917245376893009	0.529368106184798	0.142213241936393	1	0.333333333333333	0.333333333333333	0.333333333333333	0.00129618333333333	0.00933949166666667	0.0118789333333333
Barnesiella_intestinihominis	0.996739183962659	0.760196786426347	1	0.789268026134281	1	0.25	0.416666666666667	0.25	0.0120725916666667	0.00294534166666667	0.0055722
Butyricimonas_synergistica	0.996739183962659	0.983267223430113	0.18144920772142	0.41849223344682	0.787406490666269	0.25	0.25	0.25	0.000508391666666667	2.01166666666667e-05	0.000150966666666667
Coprobacter_fastidiosus	0.996739183962659	0.827862120540645	1	1	1	0.166666666666667	0.166666666666667	0.0833333333333333	0.000307625	1.62416666666667e-05	3.335e-05
Odoribacter_splanchnicus	0.996739183962659	0.849361891306492	0.0759269629825577	0.271898710819648	0.674986713970489	0.416666666666667	0.5	0.416666666666667	0.0055523	0.00232515	0.00303799166666667
Parabacteroides_distasonis	0.996739183962659	0.984287643445625	0.266402424640499	0.964541384555568	0.893903721815722	0.833333333333333	0.833333333333333	0.833333333333333	0.00328545833333333	0.00353900833333333	0.00416531666666667
Parabacteroides_goldsteinii	0.996739183962659	0.977829386865624	0.833634883024682	0.799846105662473	0.932646638965876	0.583333333333333	0.583333333333333	0.5	0.00128254166666667	0.00152028333333333	0.00105814166666667
Parabacteroides_johnsonii	0.861744992333108	0.296493710227953	1	0.0590582290905367	0.18144920772142	0.416666666666667	0.25	0.166666666666667	6.38166666666667e-05	5.44416666666667e-05	4.45833333333333e-06
Parabacteroides_merdae	0.941234651080459	0.580960583626523	0.964541384555568	0.0829604137452953	0.350528908982333	0.916666666666667	0.916666666666667	0.916666666666667	0.00652940833333333	0.0101246	0.0131188083333333
Parabacteroides_unclassified	0.994561373995568	0.656920259518846	0.529368106184798	0.855132140584706	0.855132140584706	0.333333333333333	0.333333333333333	0.166666666666667	0.00925611666666667	0.00294109166666667	0.00793920833333333
Porphyromonas_asaccharolytica	0.861744992333108	0.367879441171444	1	NA	1	0	0.0833333333333333	0	0	1.43333333333333e-06	0
Porphyromonas_bennonis	0.996739183962659	0.761179514608903	0.789268026134281	0.371093369522698	1	0.166666666666667	0.0833333333333333	0.0833333333333333	8.12416666666667e-05	2.85416666666667e-05	3.79166666666667e-06
Porphyromonas_uenonis	0.861744992333108	0.367879441171444	1	1	NA	0.0833333333333333	0	0	7e-07	0	0
Paraprevotella_clara	0.996739183962659	0.92305601395658	1	0.29450739368011	0.401678166469773	0.5	0.416666666666667	0.5	0.00043695	0.000401291666666667	0.000570633333333333
Paraprevotella_unclassified	0.996739183962659	0.950117525826103	0.799846105662473	0.401678166469773	0.446872820710831	0.5	0.583333333333333	0.5	0.0022533	0.0019107	0.002954525
Paraprevotella_xylaniphila	0.996739183962659	0.888004666849181	0.589638551626567	0.280712665268496	0.589638551626567	0.333333333333333	0.416666666666667	0.333333333333333	3.645e-05	3.3375e-05	5.29416666666667e-05
Prevotella_bivia	0.861744992333108	0.367879441171444	1	1	NA	0.0833333333333333	0	0	0.000787283333333333	0	0
Prevotella_buccae	0.941234651080459	0.597216138258654	1	1	1	0.0833333333333333	0.0833333333333333	0	4.16666666666667e-07	6.39583333333333e-05	0
Prevotella_copri	0.941234651080459	0.500877946939463	0.791015625	0.67724609375	0.2333984375	0.916666666666667	0.916666666666667	0.833333333333333	0.104728391666667	0.129207808333333	0.0687014083333333
Prevotella_disiens	0.861744992333108	0.347069343060462	0.371093369522698	0.371093369522698	1	0.166666666666667	0	0.0833333333333333	0.000332633333333333	0	9.69166666666667e-06
Prevotella_stercorea	0.996739183962659	0.757669434566572	0.22127181567247	0.441208519505878	0.22127181567247	0.583333333333333	0.75	0.416666666666667	0.0377811333333333	0.0456903666666667	0.0616117333333333
Alistipes_finegoldii	0.996739183962659	0.865766630456371	0.286320596793059	0.722282962716192	0.293621543928906	0.666666666666667	0.583333333333333	0.666666666666667	0.00113763333333333	0.00221751666666667	0.00206919166666667
Alistipes_indistinctus	0.996739183962659	0.864545574706639	0.787406490666269	0.41849223344682	0.361310428526179	0.333333333333333	0.333333333333333	0.25	0.000485083333333333	0.000725558333333333	0.000288066666666667
Alistipes_onderdonkii	0.996739183962659	0.961693826440356	0.17626953125	0.6220703125	0.6220703125	0.916666666666667	0.916666666666667	0.916666666666667	0.046116375	0.0823931	0.0560512333333333
Alistipes_putredinis	0.996739183962659	0.972534758864192	1	0.563317799720071	0.824098168245978	0.833333333333333	0.916666666666667	0.833333333333333	0.0448549333333333	0.0377628083333333	0.0359579416666667
Alistipes_senegalensis	0.996739183962659	0.753644019658788	0.150785565027971	0.672603817441517	0.672603817441517	0.416666666666667	0.5	0.416666666666667	0.000452116666666667	0.002862625	0.00164858333333333
Alistipes_shahii	0.996739183962659	0.933500036339633	0.755657737671463	0.624834867127387	0.918812683274642	0.833333333333333	0.833333333333333	0.75	0.0144587583333333	0.0204928416666667	0.0238126166666667
Alistipes_sp_AP11	0.996739183962659	0.724666768632087	1	0.371093369522698	1	0.0833333333333333	0.0833333333333333	0.166666666666667	0.0005898	0.00193664166666667	0.00366696666666667
Alistipes_unclassified	0.946327296996908	0.605981514743634	0.208412803684149	0.799846105662473	0.672603817441517	0.333333333333333	0.5	0.5	0.0103050916666667	0.0245055083333333	0.0155823416666667
Deinococcus_geothermalis	0.861744992333108	0.367879441171444	1	NA	1	0	0.0833333333333333	0	0	3.85166666666667e-05	0
Deinococcus_unclassified	0.861744992333108	0.0418069765916419	0.18144920772142	NA	0.18144920772142	0	0.25	0	0	3.39416666666667e-05	0
Meiothermus_silvanus	0.861744992333108	0.367879441171444	1	NA	1	0	0.0833333333333333	0	0	6.33333333333333e-07	0
Abiotrophia_defectiva	0.861744992333108	0.367879441171444	1	1	NA	0.0833333333333333	0	0	6.91666666666667e-07	0	0
Granulicatella_adiacens	0.861744992333108	0.326186028538613	0.371093369522698	0.422678074170635	1	0.166666666666667	0	0.0833333333333333	5.85e-06	0	7.33333333333333e-07
Granulicatella_unclassified	0.996739183962659	0.711201408276179	0.271898710819648	0.41849223344682	0.752493649033783	0.333333333333333	0.25	0.25	5.94166666666667e-05	6.81666666666667e-06	1.8e-05
Enterococcus_avium	0.861744992333108	0.367879441171444	1	1	NA	0.0833333333333333	0	0	0.000110433333333333	0	0
Enterococcus_casseliflavus	0.861744992333108	0.367879441171444	1	1	NA	0.0833333333333333	0	0	3e-07	0	0
Enterococcus_faecalis	0.861744992333108	0.326186028538613	0.422678074170635	0.371093369522698	1	0.166666666666667	0.0833333333333333	0	2.20583333333333e-05	2.35e-06	0
Enterococcus_faecium	0.861744992333108	0.367879441171444	1	1	NA	0.0833333333333333	0	0	1.29166666666667e-06	0	0
Enterococcus_raffinosus	0.861744992333108	0.367879441171444	1	1	NA	0.0833333333333333	0	0	3.08333333333333e-06	0	0
Lactobacillus_casei_paracasei	0.861744992333108	0.367879441171444	1	1	NA	0.0833333333333333	0	0	3.31666666666667e-06	0	0
Lactobacillus_fermentum	0.996739183962659	0.850483995111289	0.589638551626567	0.583882420770365	0.422678074170635	0.166666666666667	0.25	0.166666666666667	0.000133616666666667	0.0003178	0.000714516666666667
Lactobacillus_gasseri	0.861744992333108	0.366885219346579	1	0.371093369522698	1	0	0.0833333333333333	0.166666666666667	0	5.46083333333333e-05	1.6e-05
Lactobacillus_iners	0.996739183962659	0.724666768632087	0.422678074170635	0.371093369522698	1	0.166666666666667	0.0833333333333333	0.0833333333333333	7.90833333333333e-06	1.71666666666667e-06	2.24166666666667e-06
Lactobacillus_mucosae	0.996739183962659	0.765065678719159	0.371093369522698	0.422678074170635	0.789268026134281	0.0833333333333333	0.166666666666667	0.166666666666667	6.08333333333333e-06	4.76583333333333e-05	0.000145091666666667
Lactobacillus_oris	0.941234651080459	0.597216138258654	1	1	1	0	0.0833333333333333	0.0833333333333333	0	1.325e-06	8.36666666666667e-06
Lactobacillus_salivarius	0.996739183962659	0.994670739711873	1	0.789268026134281	0.371093369522698	0.166666666666667	0.166666666666667	0.166666666666667	3.63916666666667e-05	2.365e-05	6.9425e-05
Leuconostoc_lactis	0.861744992333108	0.367879441171444	1	NA	1	0	0.0833333333333333	0	0	1.21666666666667e-06	0
Weissella_cibaria	0.861744992333108	0.347069343060462	1	0.371093369522698	0.789268026134281	0	0.0833333333333333	0.166666666666667	0	3.525e-05	7.82583333333333e-05
Weissella_confusa	0.861744992333108	0.333168508445764	0.371093369522698	0.422678074170635	0.371093369522698	0.166666666666667	0	0.166666666666667	4.375e-06	0	7.32583333333333e-05
Weissella_unclassified	0.861744992333108	0.127818644810609	NA	0.371093369522698	0.371093369522698	0	0	0.166666666666667	0	0	5.09083333333333e-05
Lactococcus_garvieae	0.861744992333108	0.367879441171444	1	NA	1	0	0.0833333333333333	0	0	6.16666666666667e-07	0
Streptococcus_anginosus	0.941234651080459	0.590502641230478	1	0.422678074170635	0.18144920772142	0.166666666666667	0.25	0.0833333333333333	7.26666666666667e-06	4.325e-06	1.125e-06
Streptococcus_australis	0.996739183962659	0.784363622240289	1	0.371093369522698	0.422678074170635	0.0833333333333333	0.166666666666667	0.166666666666667	1.79166666666667e-06	8.25e-07	5.20833333333333e-06
Streptococcus_constellatus	0.861744992333108	0.367879441171444	1	1	NA	0.0833333333333333	0	0	6.95833333333333e-06	0	0
Streptococcus_cristatus	0.861744992333108	0.367879441171444	1	1	NA	0.0833333333333333	0	0	5.58333333333333e-07	0	0
Streptococcus_gordonii	0.941234651080459	0.562588739436029	0.589638551626567	0.589638551626567	0.674986713970489	0.166666666666667	0.25	0.416666666666667	4.53333333333333e-05	6.8275e-05	1.98083333333333e-05
Streptococcus_infantarius	0.861744992333108	0.367879441171444	NA	1	1	0	0	0.0833333333333333	0	0	8.0475e-05
Streptococcus_infantis	0.941234651080459	0.597216138258654	1	1	1	0.0833333333333333	0.0833333333333333	0	1.43583333333333e-05	6.44166666666667e-06	0
Streptococcus_intermedius	0.861744992333108	0.367879441171444	1	1	NA	0.0833333333333333	0	0	9.25e-07	0	0
Streptococcus_mitis_oralis_pneumoniae	0.996739183962659	0.987284459438238	0.799846105662473	1	0.29450739368011	0.333333333333333	0.333333333333333	0.333333333333333	4.21916666666667e-05	0.000109216666666667	1.4525e-05
Streptococcus_parasanguinis	0.996739183962659	0.8155573820466	0.833634883024682	0.441208519505878	0.553616991965781	0.5	0.666666666666667	0.583333333333333	0.00123046666666667	0.000579516666666667	0.000753916666666667
Streptococcus_salivarius	0.941234651080459	0.45205525969434	0.528612125255688	0.123534253752569	0.286320596793059	0.5	0.666666666666667	0.75	0.0016491	0.000791358333333333	0.00154284166666667
Streptococcus_sanguinis	0.861744992333108	0.175094399383877	0.18144920772142	0.201242620957724	0.18144920772142	0.25	0	0.25	1.30666666666667e-05	0	2.0275e-05
Streptococcus_tigurinus	0.861744992333108	0.367879441171444	1	1	NA	0.0833333333333333	0	0	1.04083333333333e-05	0	0
Streptococcus_vestibularis	0.861744992333108	0.367879441171444	NA	1	1	0	0	0.0833333333333333	0	0	3.125e-06
Clostridiaceae_bacterium_JC118	0.941234651080459	0.597216138258654	1	1	1	0.0833333333333333	0	0.0833333333333333	8.8525e-05	0	1.41666666666667e-06
Clostridium_asparagiforme	0.996739183962659	0.937790919253348	0.905695442034309	0.446872820710831	0.446872820710831	0.416666666666667	0.583333333333333	0.416666666666667	0.000246525	0.00012485	0.000412916666666667
Clostridium_bolteae	0.941234651080459	0.585778167586204	0.22127181567247	0.610298655976554	0.197326044882155	0.5	0.583333333333333	0.833333333333333	0.00386175	0.0020368	0.000363941666666667
Clostridium_celatum	0.861744992333108	0.367879441171444	NA	1	1	0	0	0.0833333333333333	0	0	2.3e-06
Clostridium_citroniae	0.938985269899221	0.428309070480347	0.361310428526179	1	0.529368106184798	0.25	0.166666666666667	0.416666666666667	5.12833333333333e-05	1.9775e-05	8.70583333333333e-05
Clostridium_clostridioforme	0.996739183962659	0.996739183962659	1	1	1	0.0833333333333333	0.0833333333333333	0.0833333333333333	1.1e-05	0.0004439	0.00434626666666667
Clostridium_hathewayi	0.996739183962659	0.89743812587604	0.833634883024682	0.271898710819648	0.833634883024682	0.5	0.5	0.583333333333333	0.00299780833333333	0.002206025	0.00384309166666667
Clostridium_leptum	0.996739183962659	0.945713924594348	0.201242620957724	0.361310428526179	0.855132140584706	0.25	0.25	0.25	0.000806916666666667	3.06583333333333e-05	1.78333333333333e-05
Clostridium_nexile	0.996739183962659	0.793634639443524	0.583882420770365	0.361310428526179	0.789268026134281	0.166666666666667	0.166666666666667	0.25	6.81e-05	0.00321568333333333	0.00175468333333333
Clostridium_perfringens	0.861744992333108	0.155510023774054	0.583882420770365	1	0.18144920772142	0.0833333333333333	0.25	0	1.59416666666667e-05	2.68583333333333e-05	0
Clostridium_sp_ATCC_BAA_442	0.861744992333108	0.347069343060462	0.371093369522698	1	0.371093369522698	0.0833333333333333	0.166666666666667	0	0.000397183333333333	0.000817075	0
Clostridium_sp_L2_50	0.861744992333108	0.367879441171444	1	1	NA	0.0833333333333333	0	0	0.0010413	0	0
Clostridium_symbiosum	0.996739183962659	0.820818508100972	0.401678166469773	0.674986713970489	1	0.25	0.333333333333333	0.333333333333333	2.32333333333333e-05	0.000486466666666667	0.00116180833333333
Eubacterium_infirmum	0.861744992333108	0.367879441171444	1	1	NA	0.0833333333333333	0	0	2.55e-06	0	0
Anaerococcus_prevotii	0.861744992333108	0.367879441171444	1	NA	1	0	0.0833333333333333	0	0	2.44166666666667e-06	0
Parvimonas_micra	0.861744992333108	0.367879441171444	1	1	NA	0.0833333333333333	0	0	1.11666666666667e-06	0	0
Parvimonas_unclassified	0.861744992333108	0.367879441171444	1	1	NA	0.0833333333333333	0	0	9.15e-06	0	0
Clostridiales_bacterium_1_7_47FAA	0.901621820187728	0.398084487860664	0.446872820710831	0.150785565027971	0.123534253752569	0.25	0.416666666666667	0.5	2.955e-05	0.000152775	0.000251516666666667
Flavonifractor_plautii	0.996739183962659	0.802716038536859	0.62406453246517	0.610298655976554	1	0.666666666666667	0.5	0.75	0.000266033333333333	0.000856541666666667	0.000244825
Pseudoflavonifractor_capillosus	0.996739183962659	0.736542791572378	0.371093369522698	0.422678074170635	0.58621368107314	0.0833333333333333	0.166666666666667	0.166666666666667	1.83333333333333e-07	9.05e-06	2.04916666666667e-05
Eubacterium_eligens	0.996739183962659	0.835250229109354	0.553616991965781	0.944182513250483	0.722282962716192	0.5	0.75	0.583333333333333	0.002116725	0.000832441666666667	0.00168995833333333
Eubacterium_hallii	0.996739183962659	0.75232174437773	0.855132140584706	0.361310428526179	0.422678074170635	0.25	0.166666666666667	0.166666666666667	0.000110508333333333	7.02e-05	5.55e-06
Eubacterium_ramulus	0.941234651080459	0.580593333151699	0.29450739368011	0.401678166469773	0.0360316862182336	0.416666666666667	0.5	0.416666666666667	8.18916666666667e-05	0.000204925	4.35333333333333e-05
Eubacterium_rectale	0.996739183962659	0.710547276737229	0.449803788345075	0.918812683274642	0.893903721815722	0.75	0.833333333333333	0.75	0.0359334416666667	0.0155414416666667	0.023912425
Eubacterium_siraeum	0.941234651080459	0.561960347549744	0.583882420770365	0.18144920772142	0.100348246462291	0.25	0.333333333333333	0.166666666666667	0.00347340833333333	0.00653248333333333	0.000502975
Eubacterium_sp_3_1_31	0.941234651080459	0.597216138258654	1	1	1	0	0.0833333333333333	0.0833333333333333	0	2.26666666666667e-05	4.98333333333333e-06
Eubacterium_ventriosum	0.996739183962659	0.701661318487448	0.41849223344682	0.787406490666269	0.672603817441517	0.25	0.416666666666667	0.416666666666667	0.000299941666666667	0.000462908333333333	0.000165675
Anaerostipes_hadrus	0.996739183962659	0.916205886781557	0.787406490666269	0.280712665268496	0.855132140584706	0.25	0.166666666666667	0.25	6.35e-06	5.89666666666667e-05	3.78416666666667e-05
Anaerostipes_unclassified	0.941234651080459	0.597216138258654	1	1	1	0.0833333333333333	0	0.0833333333333333	7.53333333333333e-06	0	1.6375e-05
Blautia_hydrogenotrophica	0.910127468367798	0.404501097052355	1	0.855132140584706	0.201242620957724	0.0833333333333333	0.0833333333333333	0.25	7.44166666666667e-06	6.33333333333333e-07	8.00833333333333e-06
Blautia_producta	0.861744992333108	0.367879441171444	NA	1	1	0	0	0.0833333333333333	0	0	1.83333333333333e-06
Ruminococcus_gnavus	0.996739183962659	0.78385791330119	0.183430618982178	0.293621543928906	0.944182513250483	0.583333333333333	0.5	0.666666666666667	0.00426730833333333	0.000875075	0.000880183333333333
Ruminococcus_obeum	0.996739183962659	0.882114206622431	0.168166829372509	0.540817904242618	0.721975952109918	0.75	0.75	0.833333333333333	0.000253233333333333	0.000341341666666667	0.000302
Ruminococcus_torques	0.996739183962659	0.897280194926771	1	0.624834867127387	0.504879873834092	0.833333333333333	0.916666666666667	0.833333333333333	0.003295725	0.00232541666666667	0.00117328333333333
Cellulosilyticum_lentocellum	0.861744992333108	0.367879441171444	1	1	NA	0.0833333333333333	0	0	2.375e-06	0	0
Coprococcus_catus	0.861744992333108	0.367706524868552	0.905695442034309	0.635586122278767	0.141482121482793	0.666666666666667	0.666666666666667	0.333333333333333	0.000654475	0.000901625	0.0003944
Coprococcus_comes	0.946327296996908	0.604725808694814	0.414823067184775	0.414823067184775	0.812703686128436	0.666666666666667	0.75	0.666666666666667	0.000575491666666667	0.00101025833333333	0.000982516666666667
Coprococcus_sp_ART55_1	0.861744992333108	0.347069343060462	1	1	0.371093369522698	0.0833333333333333	0.166666666666667	0	0.000304733333333333	0.000922841666666667	0
Dorea_formicigenerans	0.996739183962659	0.661897515801147	0.446872820710831	0.554113130069446	0.833935414088552	0.5	0.5	0.416666666666667	0.00023715	0.000171691666666667	0.0001517
Dorea_longicatena	0.996739183962659	0.880739291330693	0.286320596793059	0.153576396549984	0.722282962716192	0.666666666666667	0.583333333333333	0.583333333333333	0.000183858333333333	0.000286183333333333	0.000787391666666667
Dorea_unclassified	0.996739183962659	0.771097399187475	0.401678166469773	1	0.833935414088552	0.333333333333333	0.416666666666667	0.25	2.36666666666667e-05	9.40833333333333e-05	0.000100791666666667
Lachnospiraceae_bacterium_1_1_57FAA	0.861744992333108	0.155510023774054	1	0.18144920772142	0.18144920772142	0	0.0833333333333333	0.25	0	0.000210091666666667	0.000437725
Lachnospiraceae_bacterium_1_4_56FAA	0.941234651080459	0.525009761940053	0.18144920772142	0.361310428526179	0.371093369522698	0.25	0.0833333333333333	0.166666666666667	0.000156408333333333	3.66083333333333e-05	5.49833333333333e-05
Lachnospiraceae_bacterium_2_1_58FAA	0.996739183962659	0.82788117147436	1	0.271898710819648	0.41849223344682	0.416666666666667	0.416666666666667	0.333333333333333	0.000212891666666667	0.000109283333333333	4.81916666666667e-05
Lachnospiraceae_bacterium_3_1_46FAA	0.996739183962659	0.819567104156489	0.833634883024682	0.674986713970489	0.62406453246517	0.333333333333333	0.416666666666667	0.333333333333333	0.00012985	0.000209033333333333	3.9375e-05
Lachnospiraceae_bacterium_3_1_57FAA_CT1	0.861744992333108	0.335697700942738	0.371093369522698	0.371093369522698	0.422678074170635	0	0.166666666666667	0.166666666666667	0	1.51666666666667e-05	3.25083333333333e-05
Lachnospiraceae_bacterium_5_1_57FAA	0.861744992333108	0.367879441171444	1	1	NA	0.0833333333333333	0	0	1.42666666666667e-05	0	0
Lachnospiraceae_bacterium_5_1_63FAA	0.996739183962659	0.967481369786136	1	0.401678166469773	0.787406490666269	0.333333333333333	0.333333333333333	0.333333333333333	1.72166666666667e-05	0.000139083333333333	6.02e-05
Lachnospiraceae_bacterium_6_1_63FAA	0.861744992333108	0.367879441171444	1	1	NA	0.0833333333333333	0	0	3.41916666666667e-05	0	0
Lachnospiraceae_bacterium_7_1_58FAA	0.941234651080459	0.53111247812872	0.0831311427008039	0.262192602406773	0.47719661998877	0.75	0.666666666666667	0.666666666666667	7.515e-05	0.000312958333333333	0.000431558333333333
Lachnospiraceae_bacterium_8_1_57FAA	0.996739183962659	0.74801396004085	0.672603817441517	0.529368106184798	0.554113130069446	0.333333333333333	0.416666666666667	0.25	0.000137225	0.00010885	5.685e-05
Lachnospiraceae_bacterium_9_1_43BFAA	0.861744992333108	0.367879441171444	NA	1	1	0	0	0.0833333333333333	0	0	6.5e-07
Oribacterium_sinus	0.861744992333108	0.367879441171444	NA	1	1	0	0	0.0833333333333333	0	0	5.275e-06
Roseburia_hominis	0.941234651080459	0.559037303799248	0.726286148878805	0.406941216918031	0.540817904242618	0.416666666666667	0.666666666666667	0.75	0.00333181666666667	0.00218275	0.004455475
Roseburia_intestinalis	0.996739183962659	0.819567104156489	0.204893893816379	0.529368106184798	1	0.416666666666667	0.416666666666667	0.25	0.000237433333333333	0.000768183333333333	0.00223193333333333
Roseburia_inulinivorans	0.996739183962659	0.850372032710045	0.905695442034309	0.610298655976554	0.553616991965781	0.666666666666667	0.583333333333333	0.583333333333333	0.00306391666666667	0.00312254166666667	0.00206360833333333
Roseburia_unclassified	0.996739183962659	0.967723631101715	0.674986713970489	0.855132140584706	1	0.25	0.333333333333333	0.25	8.88416666666667e-05	3.72833333333333e-05	0.000687341666666667
Shuttleworthia_satelles	0.861744992333108	0.367879441171444	1	1	NA	0.0833333333333333	0	0	9.5e-07	0	0
Stomatobaculum_longum	0.941234651080459	0.542132469919967	0.361310428526179	0.789268026134281	0.855132140584706	0.166666666666667	0.333333333333333	0.166666666666667	1.31916666666667e-05	7.70583333333333e-05	0.000117783333333333
Oscillibacter_unclassified	0.941234651080459	0.440511018710579	0.12939453125	0.90966796875	0.5185546875	1	1	0.916666666666667	0.00989575833333333	0.027355925	0.0377179833333333
Clostridium_bartlettii	0.861744992333108	0.129045431823494	1	0.18144920772142	0.18144920772142	0	0.0833333333333333	0.25	0	1.94166666666667e-06	0.000266533333333333
Peptostreptococcaceae_noname_unclassified	0.872835907133372	0.377718462736079	1	0.18144920772142	0.422678074170635	0.0833333333333333	0.0833333333333333	0.25	5.83833333333333e-05	1.57416666666667e-05	0.000536025
Peptostreptococcus_anaerobius	0.861744992333108	0.367879441171444	1	1	NA	0.0833333333333333	0	0	1.25833333333333e-06	0	0
Peptostreptococcus_unclassified	0.861744992333108	0.367879441171444	1	1	NA	0.0833333333333333	0	0	2e-06	0	0
Anaerotruncus_colihominis	0.861744992333108	0.28968159575674	0.100000618072013	0.102917539402853	0.47719661998877	0.583333333333333	0.75	0.583333333333333	0.000172391666666667	0.000950458333333333	0.00142566666666667
Anaerotruncus_unclassified	0.996739183962659	0.941293283314835	1	0.787406490666269	1	0.25	0.333333333333333	0.25	5.40416666666667e-05	9.81666666666667e-05	8.6775e-05
Faecalibacterium_prausnitzii	0.996739183962659	0.803658385239641	0.90966796875	0.689083746544796	0.2333984375	0.833333333333333	1	0.916666666666667	0.0950434166666667	0.104585308333333	0.0634397833333333
Ruminococcaceae_bacterium_D16	0.996739183962659	0.871222002038108	0.674986713970489	1	0.29450739368011	0.333333333333333	0.416666666666667	0.416666666666667	0.000318733333333333	4.83666666666667e-05	0.000470516666666667
Ruminococcus_bromii	0.996739183962659	0.9127763225274	0.683480902201426	0.475532659596901	0.22127181567247	0.75	0.75	0.833333333333333	0.00461834166666667	0.00311695	0.0148041083333333
Ruminococcus_callidus	0.996739183962659	0.949024430635659	0.672603817441517	0.722282962716192	0.293621543928906	0.5	0.5	0.5	0.000510766666666667	0.0005591	0.000412925
Ruminococcus_flavefaciens	0.941234651080459	0.597216138258654	1	1	1	0.0833333333333333	0.0833333333333333	0	4.90416666666667e-05	0.000101275	0
Ruminococcus_lactaris	0.941234651080459	0.55866513457833	0.177529852412153	0.583882420770365	1	0.25	0.416666666666667	0.25	7.21833333333333e-05	0.000412966666666667	0.00049425
Ruminococcus_sp_5_1_39BFAA	0.861744992333108	0.367879441171444	1	NA	1	0	0.0833333333333333	0	0	0.000180091666666667	0
Subdoligranulum_sp_4_3_54A2FAA	0.861744992333108	0.326186028538613	0.422678074170635	0.371093369522698	1	0.166666666666667	0.0833333333333333	0	0.00203569166666667	0.000175891666666667	0
Subdoligranulum_unclassified	0.938985269899221	0.427479113183227	0.85009765625	0.20361328125	0.12939453125	1	1	1	0.02316735	0.0263050416666667	0.0459826083333333
Catenibacterium_mitsuokai	0.996739183962659	0.761179514608903	0.371093369522698	1	0.371093369522698	0.0833333333333333	0.166666666666667	0.0833333333333333	5e-06	2.86916666666667e-05	2.07416666666667e-05
Coprobacillus_unclassified	0.941234651080459	0.433408966667547	0.352542137499713	0.62406453246517	0.201242620957724	0.416666666666667	0.166666666666667	0.333333333333333	0.0010763	3.145e-05	5.5625e-05
Clostridium_innocuum	0.861744992333108	0.127818644810609	0.371093369522698	0.371093369522698	NA	0.166666666666667	0	0	2.41833333333333e-05	0	0
Clostridium_ramosum	0.941234651080459	0.597216138258654	1	1	1	0.0833333333333333	0.0833333333333333	0	3.46666666666667e-06	2.625e-06	0
Erysipelotrichaceae_bacterium_21_3	0.861744992333108	0.367879441171444	1	1	NA	0.0833333333333333	0	0	1.05e-06	0	0
Erysipelotrichaceae_bacterium_2_2_44A	0.861744992333108	0.127818644810609	0.371093369522698	0.371093369522698	NA	0.166666666666667	0	0	2.67833333333333e-05	0	0
Erysipelotrichaceae_bacterium_3_1_53	0.861744992333108	0.326186028538613	0.371093369522698	0.422678074170635	1	0.166666666666667	0	0.0833333333333333	5.81916666666667e-05	0	9.85e-06
Erysipelotrichaceae_bacterium_5_2_54FAA	0.861744992333108	0.367879441171444	1	NA	1	0	0.0833333333333333	0	0	3.1e-06	0
Erysipelotrichaceae_bacterium_6_1_45	0.861744992333108	0.367879441171444	1	1	NA	0.0833333333333333	0	0	4.875e-06	0	0
Eubacterium_biforme	0.861744992333108	0.212612835118774	0.100348246462291	1	0.855132140584706	0.0833333333333333	0.333333333333333	0.0833333333333333	1.435e-05	0.000313841666666667	0.00049935
Eubacterium_cylindroides	0.861744992333108	0.367879441171444	1	1	NA	0.0833333333333333	0	0	1.51666666666667e-06	0	0
Holdemania_filiformis	0.941234651080459	0.518006758095545	0.343252562436031	0.192517572436471	0.528612125255688	0.583333333333333	0.666666666666667	0.5	0.0001543	0.000251566666666667	0.000173725
Holdemania_unclassified	0.994561373995568	0.657224767611106	1	0.204893893816379	1	0.25	0.25	0.416666666666667	8.48333333333333e-06	1.56916666666667e-05	1.93666666666667e-05
Turicibacter_sanguinis	0.861744992333108	0.326186028538613	1	0.371093369522698	0.371093369522698	0.0833333333333333	0	0.166666666666667	1.925e-06	0	5.65083333333333e-05
Turicibacter_unclassified	0.861744992333108	0.326186028538613	1	0.371093369522698	0.371093369522698	0.0833333333333333	0	0.166666666666667	2.315e-05	0	0.000370016666666667
Acidaminococcus_fermentans	0.996739183962659	0.758739123366029	0.371093369522698	0.371093369522698	0.371093369522698	0.0833333333333333	0.166666666666667	0.166666666666667	7.65e-06	3.39333333333333e-05	0.000548925
Acidaminococcus_intestini	0.996739183962659	0.757351477146515	0.371093369522698	1	1	0.0833333333333333	0.166666666666667	0.0833333333333333	1.825e-06	1.08416666666667e-05	1.00666666666667e-05
Phascolarctobacterium_succinatutens	0.941234651080459	0.597216138258654	1	1	1	0.0833333333333333	0.0833333333333333	0	0.00653021666666667	0.004963925	0
Anaeroglobus_geminatus	0.861744992333108	0.367879441171444	NA	1	1	0	0	0.0833333333333333	0	0	2.60833333333333e-06
Dialister_invisus	0.996739183962659	0.816416866481613	0.422678074170635	0.422678074170635	0.361310428526179	0.166666666666667	0.166666666666667	0.25	0.000135083333333333	0.000345058333333333	0.002775225
Dialister_succinatiphilus	0.996739183962659	0.793508192483641	0.371093369522698	1	1	0.0833333333333333	0.166666666666667	0.0833333333333333	0.000325933333333333	0.00146803333333333	0.00277215
Megamonas_funiformis	0.996739183962659	0.925849092057388	1	0.789268026134281	1	0.166666666666667	0.25	0.166666666666667	1.35833333333333e-05	1.265e-05	7.57083333333333e-05
Megamonas_hypermegale	0.996739183962659	0.906808290858162	0.589638551626567	0.361310428526179	0.583882420770365	0.25	0.333333333333333	0.25	6.35916666666667e-05	7.91083333333333e-05	0.000291558333333333
Megamonas_rupellensis	0.861744992333108	0.236868161711319	0.177529852412153	1	0.100348246462291	0.0833333333333333	0.333333333333333	0.166666666666667	5.19166666666667e-06	4.3425e-05	4.24166666666667e-06
Megamonas_unclassified	0.996739183962659	0.914647752048766	0.787406490666269	0.280712665268496	0.787406490666269	0.333333333333333	0.416666666666667	0.416666666666667	0.000299433333333333	0.000383508333333333	0.00136091666666667
Megasphaera_elsdenii	0.941234651080459	0.597216138258654	1	1	1	0.0833333333333333	0	0.0833333333333333	5.085e-05	0	0.00248320833333333
Megasphaera_micronuciformis	0.996739183962659	0.757351477146515	0.422678074170635	1	1	0.0833333333333333	0.166666666666667	0.0833333333333333	2.03333333333333e-06	6.6525e-05	0.000319641666666667
Megasphaera_unclassified	0.996739183962659	0.842498288847902	1	1	1	0.25	0.166666666666667	0.166666666666667	0.000200333333333333	0.000650183333333333	0.00603809166666667
Mitsuokella_unclassified	0.861744992333108	0.336545024586269	0.789268026134281	0.371093369522698	0.371093369522698	0.166666666666667	0.166666666666667	0	7.38e-05	4.28833333333333e-05	0
Selenomonas_noxia	0.941234651080459	0.597216138258654	1	1	1	0.0833333333333333	0.0833333333333333	0	2.7e-06	6.9e-06	0
Veillonella_atypica	0.996739183962659	0.896330996022979	0.932646638965876	0.589638551626567	0.833935414088552	0.333333333333333	0.25	0.333333333333333	0.000255366666666667	0.000137008333333333	0.000397391666666667
Veillonella_dispar	0.996739183962659	0.931260730756688	0.787406490666269	1	1	0.25	0.25	0.166666666666667	4.06833333333333e-05	0.00011235	0.000228108333333333
Veillonella_parvula	0.941234651080459	0.562357325240836	0.29450739368011	0.142213241936393	0.833634883024682	0.25	0.416666666666667	0.416666666666667	4.60166666666667e-05	0.000163425	0.0002132
Veillonella_unclassified	0.996739183962659	0.83898173472655	0.905695442034309	0.932646638965876	0.944182513250483	0.583333333333333	0.666666666666667	0.5	0.000582391666666667	0.00229585833333333	0.002212225
Fusobacterium_mortiferum	0.861744992333108	0.347069343060462	0.371093369522698	0.371093369522698	1	0.166666666666667	0	0.0833333333333333	0.000213508333333333	0	4.55833333333333e-06
Fusobacterium_nucleatum	0.941234651080459	0.597216138258654	1	1	1	0.0833333333333333	0.0833333333333333	0	0.000118516666666667	3.89666666666667e-05	0
Fusobacterium_ulcerans	0.861744992333108	0.127818644810609	0.371093369522698	0.371093369522698	NA	0.166666666666667	0	0	3.13833333333333e-05	0	0
Fusobacterium_varium	0.861744992333108	0.333168508445764	0.422678074170635	0.371093369522698	0.371093369522698	0.166666666666667	0.166666666666667	0	0.000273175	1.50916666666667e-05	0
Brevundimonas_unclassified	0.861744992333108	0.366885219346579	1	1	0.371093369522698	0.0833333333333333	0.166666666666667	0	1.96333333333333e-05	4.7e-06	0
Caulobacter_unclassified	0.996739183962659	0.848704012175935	0.41849223344682	1	0.855132140584706	0.25	0.25	0.166666666666667	1.83333333333333e-05	5.275e-05	3.5e-05
Caulobacter_vibrioides	0.996739183962659	0.992112717107094	0.672603817441517	0.833935414088552	1	0.5	0.5	0.416666666666667	0.000800541666666667	0.00127513333333333	0.00185424166666667
Afipia_broomeae	0.996739183962659	0.768007835891561	0.362726506485098	0.141482121482793	0.944182513250483	0.5	0.666666666666667	0.666666666666667	0.000289283333333333	0.000635466666666667	0.000443208333333333
Afipia_unclassified	0.924908399962856	0.413774810509699	0.0559296803251122	0.0771484375000001	0.9697265625	0.916666666666667	0.916666666666667	1	0.000400191666666667	0.000861116666666667	0.000729725
Paracoccus_unclassified	0.861744992333108	0.367879441171444	1	NA	1	0	0.0833333333333333	0	0	7.58333333333333e-07	0
Reyranella_massiliensis	0.861744992333108	0.367879441171444	1	NA	1	0	0.0833333333333333	0	0	1.13333333333333e-06	0
Blastomonas_unclassified	0.861744992333108	0.367879441171444	1	NA	1	0	0.0833333333333333	0	0	2.75e-07	0
Sphingobium_yanoikuyae	0.861744992333108	0.367879441171444	1	1	NA	0.0833333333333333	0	0	4.21333333333333e-05	0	0
Sphingomonas_melonis	0.861744992333108	0.367879441171444	1	1	NA	0.0833333333333333	0	0	0.000306416666666667	0	0
Sphingopyxis_unclassified	0.861744992333108	0.367879441171444	1	NA	1	0	0.0833333333333333	0	0	4.51666666666667e-06	0
Burkholderia_unclassified	0.861744992333108	0.367879441171444	1	NA	1	0	0.0833333333333333	0	0	6.6e-06	0
Lautropia_mirabilis	0.996739183962659	0.737322168464988	0.177529852412153	0.29450739368011	0.589638551626567	0.333333333333333	0.25	0.416666666666667	0.000316166666666667	2.19916666666667e-05	0.000109291666666667
Ralstonia_pickettii	0.996739183962659	0.757351477146515	0.422678074170635	1	1	0.0833333333333333	0.166666666666667	0.0833333333333333	9.08333333333333e-07	2.39916666666667e-05	2.55666666666667e-05
Ralstonia_unclassified	0.996739183962659	0.995947437966595	0.799846105662473	0.833935414088552	1	0.416666666666667	0.333333333333333	0.333333333333333	5.48083333333333e-05	0.000159691666666667	0.00024865
Burkholderiales_bacterium_1_1_47	0.996739183962659	0.693838223233353	0.855132140584706	0.589638551626567	0.41849223344682	0.25	0.333333333333333	0.416666666666667	0.000984225	0.000809958333333333	0.00139316666666667
Thiomonas_unclassified	0.996739183962659	0.996739183962659	1	1	1	0.0833333333333333	0.0833333333333333	0.0833333333333333	1.1925e-05	5.99666666666667e-05	5.96666666666667e-06
Alicycliphilus_denitrificans	0.861744992333108	0.367879441171444	1	NA	1	0	0.0833333333333333	0	0	3.33333333333333e-07	0
Alicycliphilus_unclassified	0.861744992333108	0.367879441171444	1	NA	1	0	0.0833333333333333	0	0	7.08333333333333e-06	0
Comamonas_testosteroni	0.861744992333108	0.367879441171444	1	1	NA	0.0833333333333333	0	0	2.34416666666667e-05	0	0
Comamonas_unclassified	0.861744992333108	0.347069343060462	0.371093369522698	1	0.789268026134281	0	0.166666666666667	0.0833333333333333	0	1.29416666666667e-05	2.41666666666667e-06
Curvibacter_lanceolatus	0.996739183962659	0.996739183962659	1	1	1	0.0833333333333333	0.0833333333333333	0.0833333333333333	8.08333333333333e-07	2.54166666666667e-06	2.66666666666667e-07
Delftia_unclassified	0.941234651080459	0.597216138258654	1	1	1	0.0833333333333333	0.0833333333333333	0	2.68333333333333e-06	1.31666666666667e-06	0
Variovorax_paradoxus	0.861744992333108	0.366885219346579	0.371093369522698	1	1	0	0.166666666666667	0.0833333333333333	0	1.675e-06	5.63333333333333e-06
Variovorax_unclassified	0.941234651080459	0.589914435144839	0.38037109375	0.38037109375	0.791015625	1	1	1	0.000325658333333333	0.000587341666666667	0.000608891666666667
Oxalobacter_formigenes	0.941234651080459	0.492062111880965	0.589638551626567	0.41849223344682	0.100348246462291	0.333333333333333	0.333333333333333	0.166666666666667	9.03083333333333e-05	4.28083333333333e-05	8.66666666666667e-06
Parasutterella_excrementihominis	0.996739183962659	0.802279539829423	1	0.589638551626567	0.41849223344682	0.333333333333333	0.333333333333333	0.416666666666667	0.00116395	0.00125056666666667	0.00245298333333333
Sutterella_parvirubra	0.941234651080459	0.597216138258654	1	1	1	0.0833333333333333	0	0.0833333333333333	0.000658916666666667	0	0.003655
Sutterella_wadsworthensis	0.996739183962659	0.724666768632087	1	1	0.422678074170635	0.0833333333333333	0.166666666666667	0.0833333333333333	0.0085265	0.018948025	7.46666666666667e-06
Eikenella_corrodens	0.941234651080459	0.597216138258654	1	1	1	0.0833333333333333	0.0833333333333333	0	4.77333333333333e-05	4.625e-05	0
Neisseria_elongata	0.861744992333108	0.127818644810609	0.371093369522698	0.371093369522698	NA	0.166666666666667	0	0	8.4e-05	0	0
Neisseria_flavescens	0.941234651080459	0.597216138258654	1	1	1	0.0833333333333333	0.0833333333333333	0	3.63e-05	2.5575e-05	0
Neisseria_meningitidis	0.996739183962659	0.996739183962659	1	1	1	0.0833333333333333	0.0833333333333333	0.0833333333333333	3.09583333333333e-05	1.55e-06	1.02333333333333e-05
Neisseria_sicca	0.861744992333108	0.367879441171444	1	1	NA	0.0833333333333333	0	0	1.49e-05	0	0
Neisseria_subflava	0.861744992333108	0.367879441171444	1	NA	1	0	0.0833333333333333	0	0	2.25e-06	0
Neisseria_unclassified	0.994561373995568	0.651859514616721	1	1	1	0.0833333333333333	0.166666666666667	0.25	0.000209933333333333	3.51583333333333e-05	0.000116616666666667
Bilophila_unclassified	0.996739183962659	0.807203707799663	0.9697265625	0.4697265625	0.90966796875	0.916666666666667	1	0.916666666666667	0.021921875	0.0269638416666667	0.02611255
Bilophila_wadsworthia	0.996739183962659	0.890182845058421	0.9697265625	0.67724609375	1	0.833333333333333	0.916666666666667	0.916666666666667	0.001874375	0.00174878333333333	0.00168125833333333
Desulfovibrio_desulfuricans	0.979544622642252	0.632980589485198	0.789268026134281	1	1	0.25	0.166666666666667	0.0833333333333333	0.000122516666666667	0.000105183333333333	0.0002284
Desulfovibrio_piger	0.996739183962659	0.943036432593899	0.29450739368011	1	0.833935414088552	0.416666666666667	0.416666666666667	0.5	0.00563156666666667	0.00271520833333333	0.00651883333333333
Arcobacter_butzleri	0.861744992333108	0.367879441171444	NA	1	1	0	0	0.0833333333333333	0	0	1.57916666666667e-05
Arcobacter_unclassified	0.861744992333108	0.367879441171444	NA	1	1	0	0	0.0833333333333333	0	0	1.135e-05
Campylobacter_concisus	0.941234651080459	0.597216138258654	1	1	1	0.0833333333333333	0.0833333333333333	0	2.22333333333333e-05	1.89666666666667e-05	0
Campylobacter_curvus	0.861744992333108	0.367879441171444	1	NA	1	0	0.0833333333333333	0	0	2.71666666666667e-06	0
Campylobacter_gracilis	0.861744992333108	0.367879441171444	1	1	NA	0.0833333333333333	0	0	3.1525e-05	0	0
Campylobacter_showae	0.861744992333108	0.367879441171444	1	NA	1	0	0.0833333333333333	0	0	7.475e-06	0
Aeromonas_caviae	0.861744992333108	0.367879441171444	1	1	NA	0.0833333333333333	0	0	6.67e-05	0	0
Aeromonas_hydrophila	0.861744992333108	0.367879441171444	1	1	NA	0.0833333333333333	0	0	6.90833333333333e-06	0	0
Aeromonas_unclassified	0.861744992333108	0.127818644810609	0.371093369522698	0.371093369522698	NA	0.166666666666667	0	0	0.000340925	0	0
Citrobacter_freundii	0.996739183962659	0.724666768632087	0.422678074170635	1	0.789268026134281	0.0833333333333333	0.166666666666667	0.0833333333333333	1.51416666666667e-05	0.00024805	2.61666666666667e-05
Citrobacter_unclassified	0.941234651080459	0.503820819395199	0.361310428526179	0.583882420770365	1	0.0833333333333333	0.25	0.25	7.875e-06	0.00057185	3.42916666666667e-05
Cronobacter_malonaticus	0.861744992333108	0.367879441171444	1	NA	1	0	0.0833333333333333	0	0	3.15e-06	0
Cronobacter_sakazakii	0.941234651080459	0.597216138258654	1	1	1	0	0.0833333333333333	0.0833333333333333	0	8.91666666666667e-06	6.31666666666667e-06
Enterobacter_aerogenes	0.941234651080459	0.597216138258654	1	1	1	0	0.0833333333333333	0.0833333333333333	0	8.16666666666667e-07	3.80833333333333e-06
Enterobacter_cancerogenus	0.861744992333108	0.367879441171444	NA	1	1	0	0	0.0833333333333333	0	0	0.000134283333333333
Enterobacter_cloacae	0.941234651080459	0.453183406776524	0.905695442034309	0.358951435852626	0.726286148878805	0.666666666666667	0.416666666666667	0.416666666666667	0.00451606666666667	0.00433363333333333	0.00826113333333333
Enterobacter_mori	0.861744992333108	0.367879441171444	NA	1	1	0	0	0.0833333333333333	0	0	1.54166666666667e-06
Escherichia_albertii	0.861744992333108	0.367879441171444	1	NA	1	0	0.0833333333333333	0	0	1.93166666666667e-05	0
Escherichia_coli	0.861744992333108	0.288230724167619	0.1513671875	0.38037109375	0.20361328125	1	1	1	0.0711371416666667	0.00849575	0.0411426833333333
Escherichia_unclassified	0.861744992333108	0.210515491335283	0.100000618072013	0.7333984375	0.12939453125	0.916666666666667	0.916666666666667	1	0.129322425	0.02000505	0.0594108833333333
Klebsiella_pneumoniae	0.941234651080459	0.558706206678813	0.0771484375000001	0.7333984375	0.20361328125	0.916666666666667	0.916666666666667	0.916666666666667	0.00613694166666667	0.075439225	0.025302025
Klebsiella_unclassified	0.996739183962659	0.666638530922999	0.674986713970489	0.446872820710831	0.799846105662473	0.25	0.333333333333333	0.416666666666667	5.33166666666667e-05	0.000307866666666667	0.010788525
Morganella_morganii	0.861744992333108	0.367879441171444	1	NA	1	0	0.0833333333333333	0	0	3.16666666666667e-07	0
Proteus_mirabilis	0.861744992333108	0.367879441171444	1	NA	1	0	0.0833333333333333	0	0	1.31666666666667e-06	0
Proteus_unclassified	0.861744992333108	0.367879441171444	NA	1	1	0	0	0.0833333333333333	0	0	2.325e-06
Raoultella_ornithinolytica	0.861744992333108	0.367879441171444	NA	1	1	0	0	0.0833333333333333	0	0	2.21666666666667e-06
Aggregatibacter_unclassified	0.941234651080459	0.597216138258654	1	1	1	0.0833333333333333	0	0.0833333333333333	1.86666666666667e-06	0	9.66666666666667e-07
Haemophilus_haemolyticus	0.861744992333108	0.367879441171444	1	1	NA	0.0833333333333333	0	0	1.28416666666667e-05	0	0
Haemophilus_influenzae	0.861744992333108	0.367879441171444	1	1	NA	0.0833333333333333	0	0	3.11666666666667e-06	0	0
Haemophilus_parainfluenzae	0.861744992333108	0.340387738798478	0.406941216918031	0.343252562436031	0.838463781922464	0.416666666666667	0.666666666666667	0.666666666666667	0.00307735	0.00252030833333333	0.00200026666666667
Haemophilus_sputorum	0.861744992333108	0.367879441171444	1	NA	1	0	0.0833333333333333	0	0	7.5e-07	0
Acinetobacter_baumannii	0.861744992333108	0.367879441171444	1	1	NA	0.0833333333333333	0	0	3.775e-06	0	0
Acinetobacter_unclassified	0.336088721217404	0.000982715559115217	0.0360316862182336	0.0360316862182336	NA	0.5	0	0	3.705e-05	0	0
Acinetobacter_ursingii	0.861744992333108	0.367879441171444	1	1	NA	0.0833333333333333	0	0	6.775e-06	0	0
Psychrobacter_cryohalolentis	0.861744992333108	0.367879441171444	1	1	NA	0.0833333333333333	0	0	2.58333333333333e-07	0	0
Pseudomonas_aeruginosa	0.861744992333108	0.335697700942738	0.371093369522698	0.371093369522698	0.371093369522698	0	0.166666666666667	0.166666666666667	0	0.00371065	0.00145155
Pseudomonas_caeni	0.861744992333108	0.367879441171444	1	1	NA	0.0833333333333333	0	0	2.98333333333333e-06	0	0
Pseudomonas_putida	0.941234651080459	0.597216138258654	1	1	1	0.0833333333333333	0.0833333333333333	0	9.76666666666667e-06	1.24583333333333e-05	0
Pseudomonas_unclassified	0.861744992333108	0.208171084070785	0.787406490666269	0.18144920772142	0.371093369522698	0.25	0.166666666666667	0	5.17666666666667e-05	3.59916666666667e-05	0
Vibrio_sp_Ex25	0.861744992333108	0.367879441171444	1	NA	1	0	0.0833333333333333	0	0	1.03333333333333e-05	0
Pseudoxanthomonas_unclassified	0.861744992333108	0.367879441171444	1	NA	1	0	0.0833333333333333	0	0	1.33333333333333e-07	0
Stenotrophomonas_maltophilia	0.941234651080459	0.597216138258654	1	1	1	0.0833333333333333	0	0.0833333333333333	0.000232166666666667	0	2.31666666666667e-06
Fretibacterium_fastidiosum	0.861744992333108	0.366885219346579	1	1	0.371093369522698	0.0833333333333333	0.166666666666667	0	7e-06	1.96666666666667e-06	0
Pyramidobacter_piscolens	0.996739183962659	0.863962066985082	0.422678074170635	1	0.855132140584706	0.166666666666667	0.166666666666667	0.25	0.000169883333333333	0.000415708333333333	6.875e-05
Mycoplasma_hyorhinis	0.861744992333108	0.367879441171444	1	NA	1	0	0.0833333333333333	0	0	4.26666666666667e-06	0
Mycoplasma_pulmonis	0.861744992333108	0.367879441171444	1	NA	1	0	0.0833333333333333	0	0	1.82333333333333e-05	0
Akkermansia_muciniphila	0.925398504040016	0.416699911175914	0.29450739368011	0.271898710819648	0.799846105662473	0.25	0.416666666666667	0.5	0.000296008333333333	0.001390875	0.000996458333333333
Eremothecium_unclassified	0.941234651080459	0.597216138258654	1	1	1	0.0833333333333333	0	0.0833333333333333	1.0275e-05	0	3.805e-05
Candida_glabrata	0.941234651080459	0.597216138258654	1	1	1	0.0833333333333333	0	0.0833333333333333	6.61666666666667e-06	0	1.755e-05
Naumovozyma_unclassified	0.941234651080459	0.597216138258654	1	1	1	0.0833333333333333	0	0.0833333333333333	8.00833333333333e-06	0	2.44083333333333e-05
