# Supplementary material for: Polyethylene Glycol Loxenatide Injection (GLP-1) Protects Vascular Endothelial Cell Function in Middle-Aged and Elderly Patients With Type 2 Diabetes by Regulating Gut Microbiota
Source: Front Mol Biosci. 2022 Jun 15;9:879294. doi: 10.3389/fmolb.2022.879294 (PMC9240776; doi:10.3389/fmolb.2022.879294)
Supplement: Supplementary file 5 [file Table6.XLS]

	qvalue	pvalue(W0 VS. W4 VS. W8)	pvalue(W0 VS. W4)	pvalue(W0 VS. W8)	pvalue(W4 VS. W8)	occurrence_W0	occurrence_W4	occurrence_W8	mean_W0	mean_W4	mean_W8
Actinomyces graevenitzii unclassified	0.996739183962659	0.798889564720671	0.787406490666269	0.529368106184798	0.41849223344682	0.25	0.333333333333333	0.333333333333333	5.245e-05	2.07583333333333e-05	6.43166666666667e-05
Actinomyces johnsonii unclassified	0.837142980303522	0.367879441171444	1	NA	1	0	0.0833333333333333	0	0	9.66666666666667e-07	0
Actinomyces massiliensis unclassified	0.837142980303522	0.367879441171444	1	NA	1	0	0.0833333333333333	0	0	2.58333333333333e-07	0
Actinomyces naeslundii str. Howell 279	0.837142980303522	0.367879441171444	NA	1	1	0	0	0.0833333333333333	0	0	3.33333333333333e-07
Actinomyces odontolyticus unclassified	0.996739183962659	0.987891517120612	0.672603817441517	0.446872820710831	1	0.416666666666667	0.333333333333333	0.333333333333333	4.49833333333333e-05	7.93166666666667e-05	6.3175e-05
Actinomyces oris K20	0.932948453820275	0.597216138258654	1	1	1	0.0833333333333333	0.0833333333333333	0	4.33333333333333e-07	2.31666666666667e-06	0
Schaalia turicensis ACS-279-V-Col4	0.837142980303522	0.367879441171444	1	NA	1	0	0.0833333333333333	0	0	1.41916666666667e-05	0
Actinomyces viscosus C505	0.932948453820275	0.597216138258654	1	1	1	0	0.0833333333333333	0.0833333333333333	0	4.60833333333333e-06	2.14166666666667e-06
Corynebacterium accolens unclassified	0.837142980303522	0.367879441171444	NA	1	1	0	0	0.0833333333333333	0	0	7.825e-06
Corynebacterium durum F0235	0.837142980303522	0.367879441171444	1	1	NA	0.0833333333333333	0	0	2.5e-06	0	0
Corynebacterium matruchotii unclassified	0.837142980303522	0.367879441171444	1	NA	1	0	0.0833333333333333	0	0	8.4e-06	0
Corynebacterium pyruviciproducens ATCC BAA-1742	0.837142980303522	0.367879441171444	1	NA	1	0	0.0833333333333333	0	0	5.06666666666667e-06	0
Corynebacterium striatum ATCC 6940	0.996739183962659	0.996739183962659	1	1	1	0.0833333333333333	0.0833333333333333	0.0833333333333333	4.40083333333333e-05	1.06666666666667e-06	8.53333333333333e-06
Corynebacterium tuberculostearicum SK141	0.837142980303522	0.367879441171444	1	NA	1	0	0.0833333333333333	0	0	3e-06	0
Paeniglutamicibacter gangotriensis Lz1y	0.837142980303522	0.347069343060462	0.789268026134281	1	0.371093369522698	0.0833333333333333	0.166666666666667	0	1.58333333333333e-06	1.80833333333333e-06	0
Micrococcus luteus unclassified	0.837142980303522	0.367879441171444	1	1	NA	0.0833333333333333	0	0	2.475e-06	0	0
Rothia aeria unclassified	0.837142980303522	0.367879441171444	1	1	NA	0.0833333333333333	0	0	1.5175e-05	0	0
Rothia dentocariosa unclassified	0.932948453820275	0.590502641230478	1	0.371093369522698	0.583882420770365	0.166666666666667	0.25	0.0833333333333333	9.65583333333333e-05	1.65916666666667e-05	2.30833333333333e-06
Rothia mucilaginosa unclassified	0.996739183962659	0.930832326399691	1	0.414823067184775	0.553616991965781	0.583333333333333	0.666666666666667	0.666666666666667	0.00176080833333333	0.000587591666666667	0.000468608333333333
Propionibacterium acnes unclassified	0.841116620770186	0.37253608117157	0.855132140584706	0.583882420770365	0.371093369522698	0.333333333333333	0.166666666666667	0.0833333333333333	3.03083333333333e-05	9.83583333333333e-05	4.925e-06
Alloscardovia omnicolens unclassified	0.837142980303522	0.326186028538613	1	0.371093369522698	0.371093369522698	0	0.0833333333333333	0.166666666666667	0	1.39166666666667e-06	9.35916666666667e-05
Bifidobacterium adolescentis unclassified	0.837142980303522	0.114879481278422	0.0759269629825577	1	0.401678166469773	0.25	0.5	0.0833333333333333	0.0134868416666667	0.016579025	0.0282172416666667
Bifidobacterium animalis unclassified	0.932948453820275	0.597216138258654	1	1	1	0.0833333333333333	0	0.0833333333333333	9.71666666666667e-05	0	3.59166666666667e-05
Bifidobacterium bifidum unclassified	0.996739183962659	0.668914361582026	0.583882420770365	1	1	0.166666666666667	0.25	0.0833333333333333	0.000118408333333333	1.46333333333333e-05	0.00048685
Bifidobacterium breve unclassified	0.837142980303522	0.367879441171444	NA	1	1	0	0	0.0833333333333333	0	0	0.000502733333333333
Bifidobacterium catenulatum DSM 16992 = JCM 1194 = LMG 11043	0.837142980303522	0.127818644810609	0.371093369522698	NA	0.371093369522698	0	0.166666666666667	0	0	4.08333333333333e-06	0
Bifidobacterium dentium unclassified	0.932948453820275	0.550527579554618	1	1	1	0.25	0.416666666666667	0.166666666666667	0.000528916666666667	0.000209891666666667	0.000518208333333333
Bifidobacterium longum unclassified	0.996739183962659	0.928704066403555	0.838463781922464	0.759765825978067	0.722282962716192	0.833333333333333	0.666666666666667	0.75	0.0402597333333333	0.062237025	0.0369494083333333
Bifidobacterium longum E18	0.837142980303522	0.367879441171444	1	NA	1	0	0.0833333333333333	0	0	0.0310785	0
Bifidobacterium pseudocatenulatum DSM 20438 = JCM 1200 = LMG 10505	0.996739183962659	0.880980324675657	0.280712665268496	0.280712665268496	0.201242620957724	0.25	0.25	0.333333333333333	0.000314541666666667	0.000984958333333333	0.000520725
Parascardovia denticolens unclassified	0.837142980303522	0.367879441171444	1	NA	1	0	0.0833333333333333	0	0	4.775e-06	0
Scardovia wiggsiae unclassified	0.996739183962659	0.835750082399576	0.529368106184798	0.787406490666269	1	0.333333333333333	0.416666666666667	0.25	6.57916666666667e-05	8.575e-05	5.99e-05
Adlercreutzia equolifaciens DSM 19450	0.973039310432033	0.632632769257489	0.293621543928906	0.0759269629825577	0.672603817441517	0.5	0.416666666666667	0.333333333333333	0.000588141666666667	0.000180241666666667	0.000199125
Atopobium parvulum DSM 20469	0.932948453820275	0.568089563498311	0.361310428526179	0.789268026134281	1	0.166666666666667	0.333333333333333	0.166666666666667	9.64166666666667e-06	1.8325e-05	2.065e-05
Atopobium vaginae unclassified	0.932948453820275	0.597216138258654	1	1	1	0.0833333333333333	0	0.0833333333333333	1.125e-06	0	2.05e-06
Collinsella aerofaciens ATCC 25986	0.996739183962659	0.931709476830358	0.414823067184775	0.155131568727114	0.528612125255688	0.75	0.666666666666667	0.583333333333333	0.00453335	0.00808076666666667	0.00742763333333333
Collinsella intestinalis DSM 13280	0.996739183962659	0.678164917225624	0.18144920772142	0.18144920772142	0.371093369522698	0.25	0.166666666666667	0.166666666666667	0.00254584166666667	0.000740175	0.000253808333333333
Collinsella tanakaei YIT 12063	0.868412956541886	0.3906355859877	0.18144920772142	0.201242620957724	0.583882420770365	0.25	0.0833333333333333	0.333333333333333	0.00247869166666667	0.000608116666666667	0.00113253333333333
Enorma massiliensis phI	0.996739183962659	0.996739183962659	1	1	1	0.0833333333333333	0.0833333333333333	0.0833333333333333	1.41666666666667e-06	5.2325e-05	5.87583333333333e-05
Eggerthella lenta DSM 2243	0.996739183962659	0.947744634387858	0.944182513250483	0.932646638965876	0.672603817441517	0.5	0.416666666666667	0.5	5.19333333333333e-05	3.82666666666667e-05	2.86416666666667e-05
Gordonibacter pamelaeae 7-10-1-b	0.996739183962659	0.994013969087053	0.540817904242618	0.812703686128436	0.944182513250483	0.5	0.5	0.5	0.000247083333333333	0.000244683333333333	0.000185525
Olsenella profusa F0195	0.837142980303522	0.367879441171444	1	NA	1	0	0.0833333333333333	0	0	1.05916666666667e-05	0
Olsenella uli DSM 7084	0.837142980303522	0.367879441171444	1	NA	1	0	0.0833333333333333	0	0	1.46666666666667e-06	0
Slackia piriformis YIT 12062	0.837142980303522	0.367879441171444	1	1	NA	0.0833333333333333	0	0	5.56666666666667e-05	0	0
Bacteroides caccae unclassified	0.932948453820275	0.592000006049263	0.262192602406773	0.624834867127387	0.563317799720071	0.75	0.75	0.833333333333333	0.012631175	0.00508104166666667	0.0196508333333333
Bacteroides cellulosilyticus unclassified	0.996739183962659	0.817274155298672	0.47719661998877	0.441208519505878	0.944182513250483	0.583333333333333	0.666666666666667	0.416666666666667	0.000890566666666667	0.00150965833333333	0.00267763333333333
Bacteroides clarus YIT 12056	0.996739183962659	0.91175578252316	0.41849223344682	0.787406490666269	0.529368106184798	0.333333333333333	0.416666666666667	0.333333333333333	0.00108759166666667	0.00152980833333333	0.00142179166666667
Bacteroides coprocola DSM 17136	0.996739183962659	0.656678485626922	1	0.422678074170635	0.100348246462291	0.25	0.333333333333333	0.166666666666667	0.00478289166666667	0.000872	0.000257058333333333
Bacteroides coprophilus DSM 18228 = JCM 13818	0.837142980303522	0.213371585192254	0.100348246462291	1	0.100348246462291	0.0833333333333333	0.333333333333333	0.0833333333333333	0.00191180833333333	0.00291850833333333	0.00213755833333333
Bacteroides dorei unclassified	0.996739183962659	0.887039335407778	0.441208519505878	0.726286148878805	0.441208519505878	0.583333333333333	0.416666666666667	0.5	0.00070605	0.00168234166666667	0.001335375
Bacteroides eggerthii unclassified	0.996739183962659	0.990954965681766	0.583882420770365	0.855132140584706	1	0.25	0.25	0.25	0.002440875	0.002634125	0.00561645833333333
Bacteroides faecis MAJ27	0.865344868523458	0.386261204289018	0.100348246462291	0.0360316862182336	1	0.25	0.333333333333333	0.5	7.45e-06	4.75916666666667e-05	3.7625e-05
Bacteroides finegoldii unclassified	0.996739183962659	0.892247197488837	0.589638551626567	1	0.105645429201877	0.333333333333333	0.416666666666667	0.416666666666667	0.001498625	0.000735258333333333	0.00161853333333333
Bacteroides fragilis unclassified	0.932948453820275	0.547129271986448	0.293621543928906	0.905695442034309	0.22127181567247	0.5	0.583333333333333	0.75	0.0220790666666667	0.001306	0.00899635
Bacteroides intestinalis DSM 17393	0.932948453820275	0.569702078918728	0.787406490666269	0.789268026134281	0.583882420770365	0.166666666666667	0.333333333333333	0.166666666666667	0.000631658333333333	0.000311416666666667	0.000224091666666667
Bacteroides massiliensis unclassified	0.996739183962659	0.966483638494696	0.62406453246517	0.905695442034309	0.722282962716192	0.583333333333333	0.583333333333333	0.666666666666667	0.0108307833333333	0.00749819166666667	0.009914375
Bacteroides nordii CL02T12C05	0.996739183962659	0.843810066947822	0.833935414088552	0.833935414088552	0.855132140584706	0.416666666666667	0.333333333333333	0.25	0.000100158333333333	5.52833333333333e-05	5.49166666666667e-05
Bacteroides ovatus unclassified	0.996739183962659	0.688750758673384	0.230024245060274	1	0.610298655976554	0.75	0.75	0.75	0.0006815	0.00060395	0.001314775
Bacteroides plebeius DSM 17135	0.996739183962659	0.798661706875145	0.672603817441517	0.554113130069446	0.554113130069446	0.583333333333333	0.583333333333333	0.5	0.0173643583333333	0.01714885	0.0137732916666667
Bacteroides salyersiae unclassified	0.932948453820275	0.573982335249116	0.280712665268496	0.105645429201877	1	0.25	0.416666666666667	0.416666666666667	0.000437075	0.001500475	0.00145678333333333
Bacteroides stercoris unclassified	0.996739183962659	0.954215718519205	0.838463781922464	0.918812683274642	0.905695442034309	0.833333333333333	0.75	0.75	0.01685685	0.01303815	0.015121975
Bacteroides thetaiotaomicron unclassified	0.980689741616998	0.64135073067686	0.414823067184775	0.126278928554698	0.553616991965781	0.833333333333333	0.75	0.75	0.00151170833333333	0.00274015833333333	0.00395929166666667
Bacteroides uniformis unclassified	0.996739183962659	0.776364373003747	0.423828125	0.893903721815722	0.0771484375000001	0.916666666666667	0.916666666666667	0.916666666666667	0.0196323416666667	0.01031745	0.0213680083333333
Bacteroides vulgatus unclassified	0.932948453820275	0.497018065272628	0.9697265625	0.358951435852626	0.30126953125	0.916666666666667	1	0.916666666666667	0.0156919166666667	0.0139581333333333	0.0231126916666667
Bacteroides xylanisolvens unclassified	0.932948453820275	0.539120542565333	0.624834867127387	0.119722411520657	0.964541384555568	0.75	0.75	0.916666666666667	0.00140136666666667	0.00348741666666667	0.001651275
Alistipes communis	0.996739183962659	0.917245376893009	0.529368106184798	0.142213241936393	1	0.333333333333333	0.333333333333333	0.333333333333333	0.00129618333333333	0.00933949166666667	0.0118789333333333
Barnesiella intestinihominis YIT 11860	0.996739183962659	0.760196786426347	1	0.789268026134281	1	0.25	0.416666666666667	0.25	0.0120725916666667	0.00294534166666667	0.0055722
Butyricimonas synergistica DSM 23225	0.996739183962659	0.983267223430113	0.18144920772142	0.41849223344682	0.787406490666269	0.25	0.25	0.25	0.000508391666666667	2.01166666666667e-05	0.000150966666666667
Coprobacter fastidiosus NSB1	0.996739183962659	0.827862120540645	1	1	1	0.166666666666667	0.166666666666667	0.0833333333333333	0.000307625	1.62416666666667e-05	3.335e-05
Odoribacter splanchnicus DSM 20712	0.996739183962659	0.849361891306492	0.0759269629825577	0.271898710819648	0.674986713970489	0.416666666666667	0.5	0.416666666666667	0.0055523	0.00232515	0.00303799166666667
Parabacteroides distasonis unclassified	0.996739183962659	0.984287643445625	0.266402424640499	0.964541384555568	0.893903721815722	0.833333333333333	0.833333333333333	0.833333333333333	0.00328545833333333	0.00353900833333333	0.00416531666666667
Parabacteroides goldsteinii unclassified	0.996739183962659	0.977829386865624	0.833634883024682	0.799846105662473	0.932646638965876	0.583333333333333	0.583333333333333	0.5	0.00128254166666667	0.00152028333333333	0.00105814166666667
Parabacteroides johnsonii unclassified	0.837142980303522	0.296493710227953	1	0.0590582290905367	0.18144920772142	0.416666666666667	0.25	0.166666666666667	6.38166666666667e-05	5.44416666666667e-05	4.45833333333333e-06
Parabacteroides merdae unclassified	0.932948453820275	0.580960583626523	0.964541384555568	0.0829604137452953	0.350528908982333	0.916666666666667	0.916666666666667	0.916666666666667	0.00652940833333333	0.0101246	0.0131188083333333
Porphyromonas asaccharolytica unclassified	0.837142980303522	0.367879441171444	1	NA	1	0	0.0833333333333333	0	0	1.43333333333333e-06	0
Porphyromonas bennonis DSM 23058 = JCM 16335	0.996739183962659	0.761179514608903	0.789268026134281	0.371093369522698	1	0.166666666666667	0.0833333333333333	0.0833333333333333	8.12416666666667e-05	2.85416666666667e-05	3.79166666666667e-06
Porphyromonas uenonis 60-3	0.837142980303522	0.367879441171444	1	1	NA	0.0833333333333333	0	0	7e-07	0	0
Paraprevotella clara YIT 11840	0.996739183962659	0.92305601395658	1	0.29450739368011	0.401678166469773	0.5	0.416666666666667	0.5	0.00043695	0.000401291666666667	0.000570633333333333
Paraprevotella xylaniphila YIT 11841	0.996739183962659	0.888004666849181	0.589638551626567	0.280712665268496	0.589638551626567	0.333333333333333	0.416666666666667	0.333333333333333	3.645e-05	3.3375e-05	5.29416666666667e-05
Prevotella bivia unclassified	0.837142980303522	0.367879441171444	1	1	NA	0.0833333333333333	0	0	0.000787283333333333	0	0
Prevotella buccae unclassified	0.932948453820275	0.597216138258654	1	1	1	0.0833333333333333	0.0833333333333333	0	4.16666666666667e-07	6.39583333333333e-05	0
Prevotella copri DSM 18205	0.932948453820275	0.500877946939463	0.791015625	0.67724609375	0.2333984375	0.916666666666667	0.916666666666667	0.833333333333333	0.104728391666667	0.129207808333333	0.0687014083333333
Prevotella disiens unclassified	0.837142980303522	0.347069343060462	0.371093369522698	0.371093369522698	1	0.166666666666667	0	0.0833333333333333	0.000332633333333333	0	9.69166666666667e-06
Prevotella stercorea DSM 18206	0.996739183962659	0.757669434566572	0.22127181567247	0.441208519505878	0.22127181567247	0.583333333333333	0.75	0.416666666666667	0.0377811333333333	0.0456903666666667	0.0616117333333333
Alistipes finegoldii DSM 17242	0.996739183962659	0.865766630456371	0.286320596793059	0.722282962716192	0.293621543928906	0.666666666666667	0.583333333333333	0.666666666666667	0.00113763333333333	0.00221751666666667	0.00206919166666667
Alistipes indistinctus YIT 12060	0.996739183962659	0.864545574706639	0.787406490666269	0.41849223344682	0.361310428526179	0.333333333333333	0.333333333333333	0.25	0.000485083333333333	0.000725558333333333	0.000288066666666667
Alistipes onderdonkii WAL 8169 = DSM 19147	0.996739183962659	0.961693826440356	0.17626953125	0.6220703125	0.6220703125	0.916666666666667	0.916666666666667	0.916666666666667	0.046116375	0.0823931	0.0560512333333333
Alistipes putredinis DSM 17216	0.996739183962659	0.972534758864192	1	0.563317799720071	0.824098168245978	0.833333333333333	0.916666666666667	0.833333333333333	0.0448549333333333	0.0377628083333333	0.0359579416666667
Alistipes senegalensis JC50	0.996739183962659	0.753644019658788	0.150785565027971	0.672603817441517	0.672603817441517	0.416666666666667	0.5	0.416666666666667	0.000452116666666667	0.002862625	0.00164858333333333
Alistipes shahii WAL 8301	0.996739183962659	0.933500036339633	0.755657737671463	0.624834867127387	0.918812683274642	0.833333333333333	0.833333333333333	0.75	0.0144587583333333	0.0204928416666667	0.0238126166666667
Alistipes ihumii AP11	0.996739183962659	0.724666768632087	1	0.371093369522698	1	0.0833333333333333	0.0833333333333333	0.166666666666667	0.0005898	0.00193664166666667	0.00366696666666667
Deinococcus geothermalis DSM 11300	0.837142980303522	0.367879441171444	1	NA	1	0	0.0833333333333333	0	0	3.85166666666667e-05	0
Meiothermus silvanus DSM 9946	0.837142980303522	0.367879441171444	1	NA	1	0	0.0833333333333333	0	0	6.33333333333333e-07	0
Abiotrophia defectiva ATCC 49176	0.837142980303522	0.367879441171444	1	1	NA	0.0833333333333333	0	0	6.91666666666667e-07	0	0
Granulicatella adiacens ATCC 49175	0.837142980303522	0.326186028538613	0.371093369522698	0.422678074170635	1	0.166666666666667	0	0.0833333333333333	5.85e-06	0	7.33333333333333e-07
Enterococcus avium unclassified	0.837142980303522	0.367879441171444	1	1	NA	0.0833333333333333	0	0	0.000110433333333333	0	0
Enterococcus casseliflavus unclassified	0.837142980303522	0.367879441171444	1	1	NA	0.0833333333333333	0	0	3e-07	0	0
Enterococcus faecalis unclassified	0.837142980303522	0.326186028538613	0.422678074170635	0.371093369522698	1	0.166666666666667	0.0833333333333333	0	2.20583333333333e-05	2.35e-06	0
Enterococcus faecium unclassified	0.837142980303522	0.367879441171444	1	1	NA	0.0833333333333333	0	0	1.29166666666667e-06	0	0
Enterococcus raffinosus unclassified	0.837142980303522	0.367879441171444	1	1	NA	0.0833333333333333	0	0	3.08333333333333e-06	0	0
Lactobacillus casei paracasei unclassified	0.837142980303522	0.367879441171444	1	1	NA	0.0833333333333333	0	0	3.31666666666667e-06	0	0
Lactobacillus fermentum unclassified	0.996739183962659	0.850483995111289	0.589638551626567	0.583882420770365	0.422678074170635	0.166666666666667	0.25	0.166666666666667	0.000133616666666667	0.0003178	0.000714516666666667
Lactobacillus gasseri unclassified	0.837142980303522	0.366885219346579	1	0.371093369522698	1	0	0.0833333333333333	0.166666666666667	0	5.46083333333333e-05	1.6e-05
Lactobacillus iners unclassified	0.996739183962659	0.724666768632087	0.422678074170635	0.371093369522698	1	0.166666666666667	0.0833333333333333	0.0833333333333333	7.90833333333333e-06	1.71666666666667e-06	2.24166666666667e-06
Lactobacillus mucosae LM1	0.996739183962659	0.765065678719159	0.371093369522698	0.422678074170635	0.789268026134281	0.0833333333333333	0.166666666666667	0.166666666666667	6.08333333333333e-06	4.76583333333333e-05	0.000145091666666667
Lactobacillus oris unclassified	0.932948453820275	0.597216138258654	1	1	1	0	0.0833333333333333	0.0833333333333333	0	1.325e-06	8.36666666666667e-06
Lactobacillus salivarius unclassified	0.996739183962659	0.994670739711873	1	0.789268026134281	0.371093369522698	0.166666666666667	0.166666666666667	0.166666666666667	3.63916666666667e-05	2.365e-05	6.9425e-05
Leuconostoc lactis unclassified	0.837142980303522	0.367879441171444	1	NA	1	0	0.0833333333333333	0	0	1.21666666666667e-06	0
Weissella cibaria KACC 11862	0.837142980303522	0.347069343060462	1	0.371093369522698	0.789268026134281	0	0.0833333333333333	0.166666666666667	0	3.525e-05	7.82583333333333e-05
Weissella confusa LBAE C39-2	0.837142980303522	0.333168508445764	0.371093369522698	0.422678074170635	0.371093369522698	0.166666666666667	0	0.166666666666667	4.375e-06	0	7.32583333333333e-05
Lactococcus garvieae unclassified	0.837142980303522	0.367879441171444	1	NA	1	0	0.0833333333333333	0	0	6.16666666666667e-07	0
Streptococcus anginosus unclassified	0.932948453820275	0.590502641230478	1	0.422678074170635	0.18144920772142	0.166666666666667	0.25	0.0833333333333333	7.26666666666667e-06	4.325e-06	1.125e-06
Streptococcus australis unclassified	0.996739183962659	0.784363622240289	1	0.371093369522698	0.422678074170635	0.0833333333333333	0.166666666666667	0.166666666666667	1.79166666666667e-06	8.25e-07	5.20833333333333e-06
Streptococcus constellatus unclassified	0.837142980303522	0.367879441171444	1	1	NA	0.0833333333333333	0	0	6.95833333333333e-06	0	0
Streptococcus cristatus unclassified	0.837142980303522	0.367879441171444	1	1	NA	0.0833333333333333	0	0	5.58333333333333e-07	0	0
Streptococcus gordonii str. Challis substr. CH1	0.932948453820275	0.562588739436029	0.589638551626567	0.589638551626567	0.674986713970489	0.166666666666667	0.25	0.416666666666667	4.53333333333333e-05	6.8275e-05	1.98083333333333e-05
Streptococcus infantarius unclassified	0.837142980303522	0.367879441171444	NA	1	1	0	0	0.0833333333333333	0	0	8.0475e-05
Streptococcus infantis unclassified	0.932948453820275	0.597216138258654	1	1	1	0.0833333333333333	0.0833333333333333	0	1.43583333333333e-05	6.44166666666667e-06	0
Streptococcus intermedius unclassified	0.837142980303522	0.367879441171444	1	1	NA	0.0833333333333333	0	0	9.25e-07	0	0
Streptococcus mitis oralis pneumoniae unclassified	0.996739183962659	0.987284459438238	0.799846105662473	1	0.29450739368011	0.333333333333333	0.333333333333333	0.333333333333333	4.21916666666667e-05	0.000109216666666667	1.4525e-05
Streptococcus parasanguinis unclassified	0.996739183962659	0.8155573820466	0.833634883024682	0.441208519505878	0.553616991965781	0.5	0.666666666666667	0.583333333333333	0.00123046666666667	0.000579516666666667	0.000753916666666667
Streptococcus salivarius unclassified	0.932948453820275	0.45205525969434	0.528612125255688	0.123534253752569	0.286320596793059	0.5	0.666666666666667	0.75	0.0016491	0.000791358333333333	0.00154284166666667
Streptococcus sanguinis unclassified	0.837142980303522	0.175094399383877	0.18144920772142	0.201242620957724	0.18144920772142	0.25	0	0.25	1.30666666666667e-05	0	2.0275e-05
Streptococcus tigurinus unclassified	0.837142980303522	0.367879441171444	1	1	NA	0.0833333333333333	0	0	1.04083333333333e-05	0	0
Streptococcus vestibularis unclassified	0.837142980303522	0.367879441171444	NA	1	1	0	0	0.0833333333333333	0	0	3.125e-06
Dielma fastidiosa	0.932948453820275	0.597216138258654	1	1	1	0.0833333333333333	0	0.0833333333333333	8.8525e-05	0	1.41666666666667e-06
[Clostridium] asparagiforme DSM 15981	0.996739183962659	0.937790919253348	0.905695442034309	0.446872820710831	0.446872820710831	0.416666666666667	0.583333333333333	0.416666666666667	0.000246525	0.00012485	0.000412916666666667
Clostridium bolteae unclassified	0.837142980303522	0.225854548486745	0.406941216918031	1	0.0293825411093689	0.416666666666667	0.5	0.833333333333333	0.000808716666666667	8.66083333333333e-05	0.000363941666666667
[Clostridium] bolteae ATCC BAA-613	0.932948453820275	0.597216138258654	1	1	1	0.0833333333333333	0.0833333333333333	0	0.00254025	0.00195019166666667	0
[Clostridium] bolteae 90B7	0.837142980303522	0.367879441171444	1	1	NA	0.0833333333333333	0	0	0.000512791666666667	0	0
Clostridium celatum DSM 1785	0.837142980303522	0.367879441171444	NA	1	1	0	0	0.0833333333333333	0	0	2.3e-06
[Clostridium] citroniae WAL-17108	0.923741204244927	0.428309070480347	0.361310428526179	1	0.529368106184798	0.25	0.166666666666667	0.416666666666667	5.12833333333333e-05	1.9775e-05	8.70583333333333e-05
Clostridium clostridioforme unclassified	0.996739183962659	0.996739183962659	1	1	1	0.0833333333333333	0.0833333333333333	0.0833333333333333	1.1e-05	0.0004439	0.00434626666666667
Clostridium hathewayi unclassified	0.996739183962659	0.89743812587604	0.833634883024682	0.271898710819648	0.833634883024682	0.5	0.5	0.583333333333333	0.00101704166666667	0.000668733333333333	0.00166605833333333
Hungatella hathewayi DSM 13479	0.996739183962659	0.996739183962659	1	1	1	0.0833333333333333	0.0833333333333333	0.0833333333333333	0.00198076666666667	0.00153729166666667	0.00217704166666667
[Clostridium] leptum DSM 753	0.996739183962659	0.945713924594348	0.201242620957724	0.361310428526179	0.855132140584706	0.25	0.25	0.25	0.000806916666666667	3.06583333333333e-05	1.78333333333333e-05
Tyzzerella nexilis DSM 1787	0.996739183962659	0.793634639443524	0.583882420770365	0.361310428526179	0.789268026134281	0.166666666666667	0.166666666666667	0.25	6.81e-05	0.00321568333333333	0.00175468333333333
Clostridium perfringens unclassified	0.837142980303522	0.155510023774054	0.583882420770365	1	0.18144920772142	0.0833333333333333	0.25	0	1.59416666666667e-05	2.68583333333333e-05	0
Clostridium sp. ATCC BAA-442	0.837142980303522	0.347069343060462	0.371093369522698	1	0.371093369522698	0.0833333333333333	0.166666666666667	0	0.000397183333333333	0.000817075	0
Clostridium sp. L2-50	0.837142980303522	0.367879441171444	1	1	NA	0.0833333333333333	0	0	0.0010413	0	0
Clostridium symbiosum unclassified	0.996739183962659	0.820818508100972	0.401678166469773	0.674986713970489	1	0.25	0.333333333333333	0.333333333333333	2.32333333333333e-05	0.000486466666666667	0.00116180833333333
Eubacterium infirmum F0142	0.837142980303522	0.367879441171444	1	1	NA	0.0833333333333333	0	0	2.55e-06	0	0
Anaerococcus prevotii unclassified	0.837142980303522	0.367879441171444	1	NA	1	0	0.0833333333333333	0	0	2.44166666666667e-06	0
Parvimonas micra ATCC 33270	0.837142980303522	0.367879441171444	1	1	NA	0.0833333333333333	0	0	1.11666666666667e-06	0	0
Clostridiales bacterium 1_7_47FAA	0.878216923601006	0.398084487860664	0.446872820710831	0.150785565027971	0.123534253752569	0.25	0.416666666666667	0.5	2.955e-05	0.000152775	0.000251516666666667
Flavonifractor plautii ATCC 29863	0.996739183962659	0.802716038536859	0.62406453246517	0.610298655976554	1	0.666666666666667	0.5	0.75	0.000266033333333333	0.000856541666666667	0.000244825
Pseudoflavonifractor capillosus ATCC 29799	0.996739183962659	0.736542791572378	0.371093369522698	0.422678074170635	0.58621368107314	0.0833333333333333	0.166666666666667	0.166666666666667	1.83333333333333e-07	9.05e-06	2.04916666666667e-05
[Eubacterium] eligens ATCC 27750	0.996739183962659	0.835250229109354	0.553616991965781	0.944182513250483	0.722282962716192	0.5	0.75	0.583333333333333	0.002116725	0.000832441666666667	0.00168995833333333
Anaerobutyricum hallii DSM 3353	0.996739183962659	0.75232174437773	0.855132140584706	0.361310428526179	0.422678074170635	0.25	0.166666666666667	0.166666666666667	0.000110508333333333	7.02e-05	5.55e-06
Eubacterium ramulus ATCC 29099	0.932948453820275	0.580593333151699	0.29450739368011	0.401678166469773	0.0360316862182336	0.416666666666667	0.5	0.416666666666667	8.18916666666667e-05	0.000204925	4.35333333333333e-05
Eubacterium rectale unclassified	0.996739183962659	0.710547276737229	0.449803788345075	0.918812683274642	0.893903721815722	0.75	0.833333333333333	0.75	0.0359334416666667	0.0155414416666667	0.023912425
Eubacterium siraeum unclassified	0.932948453820275	0.561960347549744	0.583882420770365	0.18144920772142	0.100348246462291	0.25	0.333333333333333	0.166666666666667	0.00347340833333333	0.00653248333333333	0.000502975
Eubacterium sp 3 1 31 unclassified	0.932948453820275	0.597216138258654	1	1	1	0	0.0833333333333333	0.0833333333333333	0	2.26666666666667e-05	4.98333333333333e-06
Eubacterium ventriosum ATCC 27560	0.996739183962659	0.701661318487448	0.41849223344682	0.787406490666269	0.672603817441517	0.25	0.416666666666667	0.416666666666667	0.000299941666666667	0.000462908333333333	0.000165675
Anaerostipes hadrus DSM 3319	0.996739183962659	0.916205886781557	0.787406490666269	0.280712665268496	0.855132140584706	0.25	0.166666666666667	0.25	6.35e-06	5.89666666666667e-05	3.78416666666667e-05
Blautia hydrogenotrophica DSM 10507	0.885612250364625	0.404501097052355	1	0.855132140584706	0.201242620957724	0.0833333333333333	0.0833333333333333	0.25	7.44166666666667e-06	6.33333333333333e-07	8.00833333333333e-06
Blautia producta ATCC 27340 = DSM 2950	0.837142980303522	0.367879441171444	NA	1	1	0	0	0.0833333333333333	0	0	1.83333333333333e-06
Ruminococcus gnavus unclassified	0.996739183962659	0.78385791330119	0.183430618982178	0.293621543928906	0.944182513250483	0.583333333333333	0.5	0.666666666666667	0.00426730833333333	0.000875075	0.000880183333333333
Ruminococcus obeum unclassified	0.996739183962659	0.882114206622431	0.168166829372509	0.540817904242618	0.721975952109918	0.75	0.75	0.833333333333333	0.000253233333333333	0.000341341666666667	0.000302
Ruminococcus torques unclassified	0.996739183962659	0.897280194926771	1	0.624834867127387	0.504879873834092	0.833333333333333	0.916666666666667	0.833333333333333	0.003295725	0.00232541666666667	0.00117328333333333
Cellulosilyticum lentocellum DSM 5427	0.837142980303522	0.367879441171444	1	1	NA	0.0833333333333333	0	0	2.375e-06	0	0
Coprococcus catus GD/7	0.837142980303522	0.367706524868552	0.905695442034309	0.635586122278767	0.141482121482793	0.666666666666667	0.666666666666667	0.333333333333333	0.000654475	0.000901625	0.0003944
Coprococcus comes ATCC 27758	0.939600853294631	0.604725808694814	0.414823067184775	0.414823067184775	0.812703686128436	0.666666666666667	0.75	0.666666666666667	0.000575491666666667	0.00101025833333333	0.000982516666666667
Coprococcus sp. ART55/1	0.837142980303522	0.347069343060462	1	1	0.371093369522698	0.0833333333333333	0.166666666666667	0	0.000304733333333333	0.000922841666666667	0
Dorea formicigenerans unclassified	0.996739183962659	0.661897515801147	0.446872820710831	0.554113130069446	0.833935414088552	0.5	0.5	0.416666666666667	0.00023715	0.000171691666666667	0.0001517
Dorea longicatena DSM 13814	0.996739183962659	0.880739291330693	0.286320596793059	0.153576396549984	0.722282962716192	0.666666666666667	0.583333333333333	0.583333333333333	0.000183858333333333	0.000286183333333333	0.000787391666666667
Lachnospiraceae bacterium 1_1_57FAA	0.837142980303522	0.155510023774054	1	0.18144920772142	0.18144920772142	0	0.0833333333333333	0.25	0	0.000210091666666667	0.000437725
Lachnospiraceae bacterium 1_4_56FAA	0.932948453820275	0.525009761940053	0.18144920772142	0.361310428526179	0.371093369522698	0.25	0.0833333333333333	0.166666666666667	0.000156408333333333	3.66083333333333e-05	5.49833333333333e-05
Lachnospiraceae bacterium 2_1_58FAA	0.996739183962659	0.82788117147436	1	0.271898710819648	0.41849223344682	0.416666666666667	0.416666666666667	0.333333333333333	0.000212891666666667	0.000109283333333333	4.81916666666667e-05
Lachnospiraceae bacterium 3_1_46FAA	0.996739183962659	0.819567104156489	0.833634883024682	0.674986713970489	0.62406453246517	0.333333333333333	0.416666666666667	0.333333333333333	0.00012985	0.000209033333333333	3.9375e-05
Lachnospiraceae bacterium 3_1_57FAA_CT1	0.837142980303522	0.335697700942738	0.371093369522698	0.371093369522698	0.422678074170635	0	0.166666666666667	0.166666666666667	0	1.51666666666667e-05	3.25083333333333e-05
Lachnospiraceae bacterium 5_1_57FAA	0.837142980303522	0.367879441171444	1	1	NA	0.0833333333333333	0	0	1.42666666666667e-05	0	0
Lachnospiraceae bacterium 5_1_63FAA	0.996739183962659	0.967481369786136	1	0.401678166469773	0.787406490666269	0.333333333333333	0.333333333333333	0.333333333333333	1.72166666666667e-05	0.000139083333333333	6.02e-05
Lachnospiraceae bacterium 6_1_63FAA	0.837142980303522	0.367879441171444	1	1	NA	0.0833333333333333	0	0	3.41916666666667e-05	0	0
Lachnospiraceae bacterium 7_1_58FAA	0.932948453820275	0.53111247812872	0.0831311427008039	0.262192602406773	0.47719661998877	0.75	0.666666666666667	0.666666666666667	7.515e-05	0.000312958333333333	0.000431558333333333
Lachnospiraceae bacterium 8_1_57FAA	0.996739183962659	0.74801396004085	0.672603817441517	0.529368106184798	0.554113130069446	0.333333333333333	0.416666666666667	0.25	0.000137225	0.00010885	5.685e-05
Lachnospiraceae bacterium 9_1_43BFAA	0.837142980303522	0.367879441171444	NA	1	1	0	0	0.0833333333333333	0	0	6.5e-07
Oribacterium sinus F0268	0.837142980303522	0.367879441171444	NA	1	1	0	0	0.0833333333333333	0	0	5.275e-06
Roseburia hominis A2-183	0.932948453820275	0.559037303799248	0.726286148878805	0.406941216918031	0.540817904242618	0.416666666666667	0.666666666666667	0.75	0.00333181666666667	0.00218275	0.004455475
Roseburia intestinalis unclassified	0.996739183962659	0.819567104156489	0.204893893816379	0.529368106184798	1	0.416666666666667	0.416666666666667	0.25	0.000237433333333333	0.000768183333333333	0.00223193333333333
Roseburia inulinivorans DSM 16841	0.996739183962659	0.850372032710045	0.905695442034309	0.610298655976554	0.553616991965781	0.666666666666667	0.583333333333333	0.583333333333333	0.00306391666666667	0.00312254166666667	0.00206360833333333
Shuttleworthia satelles DSM 14600	0.837142980303522	0.367879441171444	1	1	NA	0.0833333333333333	0	0	9.5e-07	0	0
Stomatobaculum longum	0.932948453820275	0.542132469919967	0.361310428526179	0.789268026134281	0.855132140584706	0.166666666666667	0.333333333333333	0.166666666666667	1.31916666666667e-05	7.70583333333333e-05	0.000117783333333333
Intestinibacter bartlettii DSM 16795	0.837142980303522	0.129045431823494	1	0.18144920772142	0.18144920772142	0	0.0833333333333333	0.25	0	1.94166666666667e-06	0.000266533333333333
Peptostreptococcus anaerobius unclassified	0.837142980303522	0.367879441171444	1	1	NA	0.0833333333333333	0	0	1.25833333333333e-06	0	0
Anaerotruncus colihominis DSM 17241	0.837142980303522	0.28968159575674	0.100000618072013	0.102917539402853	0.47719661998877	0.583333333333333	0.75	0.583333333333333	0.000172391666666667	0.000950458333333333	0.00142566666666667
Faecalibacterium prausnitzii unclassified	0.996739183962659	0.863101538188257	0.85009765625	0.824098168245978	0.26611328125	0.833333333333333	1	0.916666666666667	0.084881475	0.097998925	0.0634397833333333
Faecalibacterium prausnitzii A2-165	0.932948453820275	0.597216138258654	1	1	1	0.0833333333333333	0.0833333333333333	0	0.0101619416666667	0.001210875	0
Faecalibacterium cf. prausnitzii KLE1255	0.837142980303522	0.367879441171444	1	NA	1	0	0.0833333333333333	0	0	0.00537551666666667	0
Ruminococcaceae bacterium D16	0.996739183962659	0.871222002038108	0.674986713970489	1	0.29450739368011	0.333333333333333	0.416666666666667	0.416666666666667	0.000318733333333333	4.83666666666667e-05	0.000470516666666667
Ruminococcus callidus ATCC 27760	0.996739183962659	0.949024430635659	0.672603817441517	0.722282962716192	0.293621543928906	0.5	0.5	0.5	0.000510766666666667	0.0005591	0.000412925
Ruminococcus flavefaciens unclassified	0.932948453820275	0.597216138258654	1	1	1	0.0833333333333333	0.0833333333333333	0	4.90416666666667e-05	0.000101275	0
Ruminococcus lactaris unclassified	0.932948453820275	0.55866513457833	0.177529852412153	0.583882420770365	1	0.25	0.416666666666667	0.25	7.21833333333333e-05	0.000412966666666667	0.00049425
Ruminococcus sp. 5_1_39BFAA	0.837142980303522	0.367879441171444	1	NA	1	0	0.0833333333333333	0	0	0.000180091666666667	0
Subdoligranulum sp. 4_3_54A2FAA	0.837142980303522	0.326186028538613	0.422678074170635	0.371093369522698	1	0.166666666666667	0.0833333333333333	0	0.00203569166666667	0.000175891666666667	0
Catenibacterium mitsuokai DSM 15897	0.996739183962659	0.761179514608903	0.371093369522698	1	0.371093369522698	0.0833333333333333	0.166666666666667	0.0833333333333333	5e-06	2.86916666666667e-05	2.07416666666667e-05
[Clostridium] innocuum 2959	0.837142980303522	0.127818644810609	0.371093369522698	0.371093369522698	NA	0.166666666666667	0	0	2.41833333333333e-05	0	0
Erysipelatoclostridium ramosum DSM 1402	0.932948453820275	0.597216138258654	1	1	1	0.0833333333333333	0.0833333333333333	0	3.46666666666667e-06	2.625e-06	0
Erysipelotrichaceae bacterium 21_3	0.837142980303522	0.367879441171444	1	1	NA	0.0833333333333333	0	0	1.05e-06	0	0
Erysipelotrichaceae bacterium 2_2_44A	0.837142980303522	0.127818644810609	0.371093369522698	0.371093369522698	NA	0.166666666666667	0	0	2.67833333333333e-05	0	0
Erysipelotrichaceae bacterium 3_1_53	0.837142980303522	0.326186028538613	0.371093369522698	0.422678074170635	1	0.166666666666667	0	0.0833333333333333	5.81916666666667e-05	0	9.85e-06
Erysipelotrichaceae bacterium 5_2_54FAA	0.837142980303522	0.367879441171444	1	NA	1	0	0.0833333333333333	0	0	3.1e-06	0
Erysipelotrichaceae bacterium 6_1_45	0.837142980303522	0.367879441171444	1	1	NA	0.0833333333333333	0	0	4.875e-06	0	0
Holdemanella biformis DSM 3989	0.837142980303522	0.212612835118774	0.100348246462291	1	0.855132140584706	0.0833333333333333	0.333333333333333	0.0833333333333333	1.435e-05	0.000313841666666667	0.00049935
Faecalitalea cylindroides ATCC 27803	0.837142980303522	0.367879441171444	1	1	NA	0.0833333333333333	0	0	1.51666666666667e-06	0	0
Holdemania filiformis DSM 12042	0.932948453820275	0.518006758095545	0.343252562436031	0.192517572436471	0.528612125255688	0.583333333333333	0.666666666666667	0.5	0.0001543	0.000251566666666667	0.000173725
Turicibacter sanguinis PC909	0.837142980303522	0.326186028538613	1	0.371093369522698	0.371093369522698	0.0833333333333333	0	0.166666666666667	1.925e-06	0	5.65083333333333e-05
Acidaminococcus fermentans DSM 20731	0.996739183962659	0.758739123366029	0.371093369522698	0.371093369522698	0.371093369522698	0.0833333333333333	0.166666666666667	0.166666666666667	7.65e-06	3.39333333333333e-05	0.000548925
Acidaminococcus intestini RyC-MR95	0.996739183962659	0.757351477146515	0.371093369522698	1	1	0.0833333333333333	0.166666666666667	0.0833333333333333	1.825e-06	1.08416666666667e-05	1.00666666666667e-05
Phascolarctobacterium succinatutens YIT 12067	0.932948453820275	0.597216138258654	1	1	1	0.0833333333333333	0.0833333333333333	0	0.00653021666666667	0.004963925	0
Anaeroglobus geminatus F0357	0.837142980303522	0.367879441171444	NA	1	1	0	0	0.0833333333333333	0	0	2.60833333333333e-06
Dialister invisus DSM 15470	0.996739183962659	0.816416866481613	0.422678074170635	0.422678074170635	0.361310428526179	0.166666666666667	0.166666666666667	0.25	0.000135083333333333	0.000345058333333333	0.002775225
Dialister succinatiphilus YIT 11850	0.996739183962659	0.793508192483641	0.371093369522698	1	1	0.0833333333333333	0.166666666666667	0.0833333333333333	0.000325933333333333	0.00146803333333333	0.00277215
Megamonas funiformis YIT 11815	0.996739183962659	0.925849092057388	1	0.789268026134281	1	0.166666666666667	0.25	0.166666666666667	1.35833333333333e-05	1.265e-05	7.57083333333333e-05
Megamonas hypermegale ART12/1	0.996739183962659	0.906808290858162	0.589638551626567	0.361310428526179	0.583882420770365	0.25	0.333333333333333	0.25	6.35916666666667e-05	7.91083333333333e-05	0.000291558333333333
Megamonas rupellensis DSM 19944	0.837142980303522	0.236868161711319	0.177529852412153	1	0.100348246462291	0.0833333333333333	0.333333333333333	0.166666666666667	5.19166666666667e-06	4.3425e-05	4.24166666666667e-06
Megasphaera elsdenii DSM 20460	0.932948453820275	0.597216138258654	1	1	1	0.0833333333333333	0	0.0833333333333333	5.085e-05	0	0.00248320833333333
Megasphaera micronuciformis F0359	0.996739183962659	0.757351477146515	0.422678074170635	1	1	0.0833333333333333	0.166666666666667	0.0833333333333333	2.03333333333333e-06	6.6525e-05	0.000319641666666667
Selenomonas noxia unclassified	0.932948453820275	0.597216138258654	1	1	1	0.0833333333333333	0.0833333333333333	0	2.7e-06	6.9e-06	0
Veillonella atypica unclassified	0.996739183962659	0.896330996022979	0.932646638965876	0.589638551626567	0.833935414088552	0.333333333333333	0.25	0.333333333333333	0.000255366666666667	0.000137008333333333	0.000397391666666667
Veillonella dispar ATCC 17748	0.996739183962659	0.931260730756688	0.787406490666269	1	1	0.25	0.25	0.166666666666667	4.06833333333333e-05	0.00011235	0.000228108333333333
Veillonella parvula unclassified	0.932948453820275	0.562357325240836	0.29450739368011	0.142213241936393	0.833634883024682	0.25	0.416666666666667	0.416666666666667	4.60166666666667e-05	0.000163425	0.0002132
Fusobacterium mortiferum ATCC 9817	0.837142980303522	0.347069343060462	0.371093369522698	0.371093369522698	1	0.166666666666667	0	0.0833333333333333	0.000213508333333333	0	4.55833333333333e-06
Fusobacterium nucleatum unclassified	0.932948453820275	0.597216138258654	1	1	1	0.0833333333333333	0.0833333333333333	0	0.000118516666666667	3.89666666666667e-05	0
Fusobacterium ulcerans unclassified	0.837142980303522	0.127818644810609	0.371093369522698	0.371093369522698	NA	0.166666666666667	0	0	3.13833333333333e-05	0	0
Fusobacterium varium ATCC 27725	0.837142980303522	0.333168508445764	0.422678074170635	0.371093369522698	0.371093369522698	0.166666666666667	0.166666666666667	0	0.000273175	1.50916666666667e-05	0
Caulobacter vibrioides unclassified	0.996739183962659	0.992112717107094	0.672603817441517	0.833935414088552	1	0.5	0.5	0.416666666666667	0.000800541666666667	0.00127513333333333	0.00185424166666667
Afipia broomeae ATCC 49717	0.996739183962659	0.768007835891561	0.362726506485098	0.141482121482793	0.944182513250483	0.5	0.666666666666667	0.666666666666667	0.000289283333333333	0.000635466666666667	0.000443208333333333
Reyranella massiliensis 521	0.837142980303522	0.367879441171444	1	NA	1	0	0.0833333333333333	0	0	1.13333333333333e-06	0
Sphingobium yanoikuyae unclassified	0.837142980303522	0.367879441171444	1	1	NA	0.0833333333333333	0	0	4.21333333333333e-05	0	0
Sphingomonas melonis unclassified	0.837142980303522	0.367879441171444	1	1	NA	0.0833333333333333	0	0	0.000306416666666667	0	0
Lautropia mirabilis ATCC 51599	0.996739183962659	0.737322168464988	0.177529852412153	0.29450739368011	0.589638551626567	0.333333333333333	0.25	0.416666666666667	0.000316166666666667	2.19916666666667e-05	0.000109291666666667
Ralstonia pickettii unclassified	0.996739183962659	0.757351477146515	0.422678074170635	1	1	0.0833333333333333	0.166666666666667	0.0833333333333333	9.08333333333333e-07	2.39916666666667e-05	2.55666666666667e-05
Burkholderiales bacterium 1_1_47	0.996739183962659	0.693838223233353	0.855132140584706	0.589638551626567	0.41849223344682	0.25	0.333333333333333	0.416666666666667	0.000984225	0.000809958333333333	0.00139316666666667
Alicycliphilus denitrificans unclassified	0.837142980303522	0.367879441171444	1	NA	1	0	0.0833333333333333	0	0	3.33333333333333e-07	0
Comamonas testosteroni unclassified	0.837142980303522	0.367879441171444	1	1	NA	0.0833333333333333	0	0	2.34416666666667e-05	0	0
Curvibacter lanceolatus ATCC 14669	0.996739183962659	0.996739183962659	1	1	1	0.0833333333333333	0.0833333333333333	0.0833333333333333	8.08333333333333e-07	2.54166666666667e-06	2.66666666666667e-07
Variovorax paradoxus unclassified	0.837142980303522	0.366885219346579	0.371093369522698	1	1	0	0.166666666666667	0.0833333333333333	0	1.675e-06	5.63333333333333e-06
Oxalobacter formigenes unclassified	0.932948453820275	0.492062111880965	0.589638551626567	0.41849223344682	0.100348246462291	0.333333333333333	0.333333333333333	0.166666666666667	9.03083333333333e-05	4.28083333333333e-05	8.66666666666667e-06
Parasutterella excrementihominis YIT 11859	0.996739183962659	0.802279539829423	1	0.589638551626567	0.41849223344682	0.333333333333333	0.333333333333333	0.416666666666667	0.00116395	0.00125056666666667	0.00245298333333333
Sutterella parvirubra YIT 11816	0.932948453820275	0.597216138258654	1	1	1	0.0833333333333333	0	0.0833333333333333	0.000658916666666667	0	0.003655
Sutterella wadsworthensis 2_1_59BFAA	0.837142980303522	0.347069343060462	1	1	0.371093369522698	0.0833333333333333	0.166666666666667	0	0.0085265	0.018948025	0
Sutterella wadsworthensis unclassified	0.837142980303522	0.367879441171444	NA	1	1	0	0	0.0833333333333333	0	0	7.46666666666667e-06
Eikenella corrodens unclassified	0.932948453820275	0.597216138258654	1	1	1	0.0833333333333333	0.0833333333333333	0	4.77333333333333e-05	4.625e-05	0
Neisseria elongata subsp. glycolytica ATCC 29315	0.837142980303522	0.127818644810609	0.371093369522698	0.371093369522698	NA	0.166666666666667	0	0	8.4e-05	0	0
Neisseria flavescens unclassified	0.932948453820275	0.597216138258654	1	1	1	0.0833333333333333	0.0833333333333333	0	3.63e-05	2.5575e-05	0
Neisseria meningitidis unclassified	0.996739183962659	0.996739183962659	1	1	1	0.0833333333333333	0.0833333333333333	0.0833333333333333	3.09583333333333e-05	1.55e-06	1.02333333333333e-05
Neisseria sicca unclassified	0.837142980303522	0.367879441171444	1	1	NA	0.0833333333333333	0	0	1.49e-05	0	0
Neisseria subflava NJ9703	0.837142980303522	0.367879441171444	1	NA	1	0	0.0833333333333333	0	0	2.25e-06	0
Bilophila wadsworthia 3_1_6	0.996739183962659	0.890182845058421	0.9697265625	0.67724609375	1	0.833333333333333	0.916666666666667	0.916666666666667	0.001874375	0.00174878333333333	0.00168125833333333
Desulfovibrio desulfuricans unclassified	0.973039310432033	0.632980589485198	0.789268026134281	1	1	0.25	0.166666666666667	0.0833333333333333	0.000122516666666667	0.000105183333333333	0.0002284
Desulfovibrio piger ATCC 29098	0.996739183962659	0.943036432593899	0.29450739368011	1	0.833935414088552	0.416666666666667	0.416666666666667	0.5	0.00563156666666667	0.00271520833333333	0.00651883333333333
Arcobacter butzleri unclassified	0.837142980303522	0.367879441171444	NA	1	1	0	0	0.0833333333333333	0	0	1.57916666666667e-05
Campylobacter concisus 13826	0.932948453820275	0.597216138258654	1	1	1	0.0833333333333333	0.0833333333333333	0	2.22333333333333e-05	1.89666666666667e-05	0
Campylobacter curvus unclassified	0.837142980303522	0.367879441171444	1	NA	1	0	0.0833333333333333	0	0	2.71666666666667e-06	0
Campylobacter gracilis RM3268	0.837142980303522	0.367879441171444	1	1	NA	0.0833333333333333	0	0	3.1525e-05	0	0
Campylobacter showae unclassified	0.837142980303522	0.367879441171444	1	NA	1	0	0.0833333333333333	0	0	7.475e-06	0
Aeromonas caviae Ae398	0.837142980303522	0.367879441171444	1	1	NA	0.0833333333333333	0	0	6.67e-05	0	0
Aeromonas hydrophila unclassified	0.837142980303522	0.367879441171444	1	1	NA	0.0833333333333333	0	0	6.90833333333333e-06	0	0
Citrobacter freundii unclassified	0.996739183962659	0.724666768632087	0.422678074170635	1	0.789268026134281	0.0833333333333333	0.166666666666667	0.0833333333333333	1.51416666666667e-05	0.00024805	2.61666666666667e-05
Cronobacter malonaticus unclassified	0.837142980303522	0.367879441171444	1	NA	1	0	0.0833333333333333	0	0	3.15e-06	0
Cronobacter sakazakii unclassified	0.932948453820275	0.597216138258654	1	1	1	0	0.0833333333333333	0.0833333333333333	0	8.91666666666667e-06	6.31666666666667e-06
Enterobacter aerogenes unclassified	0.932948453820275	0.597216138258654	1	1	1	0	0.0833333333333333	0.0833333333333333	0	8.16666666666667e-07	3.80833333333333e-06
Enterobacter cancerogenus ATCC 35316	0.837142980303522	0.367879441171444	NA	1	1	0	0	0.0833333333333333	0	0	0.000134283333333333
Enterobacter cloacae unclassified	0.932948453820275	0.453183406776524	0.905695442034309	0.358951435852626	0.726286148878805	0.666666666666667	0.416666666666667	0.416666666666667	0.00451606666666667	0.00433363333333333	0.00826113333333333
Enterobacter mori LMG 25706	0.837142980303522	0.367879441171444	NA	1	1	0	0	0.0833333333333333	0	0	1.54166666666667e-06
Escherichia albertii unclassified	0.837142980303522	0.367879441171444	1	NA	1	0	0.0833333333333333	0	0	1.93166666666667e-05	0
Escherichia coli unclassified	0.837142980303522	0.288230724167619	0.1513671875	0.38037109375	0.20361328125	1	1	1	0.0711371416666667	0.00849575	0.0411426833333333
Klebsiella pneumoniae unclassified	0.932948453820275	0.558706206678813	0.0771484375000001	0.7333984375	0.20361328125	0.916666666666667	0.916666666666667	0.916666666666667	0.00613694166666667	0.075439225	0.025302025
Morganella morganii subsp. morganii KT	0.837142980303522	0.367879441171444	1	NA	1	0	0.0833333333333333	0	0	3.16666666666667e-07	0
Proteus mirabilis unclassified	0.837142980303522	0.367879441171444	1	NA	1	0	0.0833333333333333	0	0	1.31666666666667e-06	0
Raoultella ornithinolytica B6	0.837142980303522	0.367879441171444	NA	1	1	0	0	0.0833333333333333	0	0	2.21666666666667e-06
Haemophilus haemolyticus HK386	0.837142980303522	0.367879441171444	1	1	NA	0.0833333333333333	0	0	1.28416666666667e-05	0	0
Haemophilus influenzae unclassified	0.837142980303522	0.367879441171444	1	1	NA	0.0833333333333333	0	0	3.11666666666667e-06	0	0
Haemophilus parainfluenzae unclassified	0.837142980303522	0.340387738798478	0.406941216918031	0.343252562436031	0.838463781922464	0.416666666666667	0.666666666666667	0.666666666666667	0.00307735	0.00252030833333333	0.00200026666666667
Haemophilus sputorum unclassified	0.837142980303522	0.367879441171444	1	NA	1	0	0.0833333333333333	0	0	7.5e-07	0
Acinetobacter baumannii unclassified	0.837142980303522	0.367879441171444	1	1	NA	0.0833333333333333	0	0	3.775e-06	0	0
Acinetobacter ursingii unclassified	0.837142980303522	0.367879441171444	1	1	NA	0.0833333333333333	0	0	6.775e-06	0	0
Psychrobacter cryohalolentis K5	0.837142980303522	0.367879441171444	1	1	NA	0.0833333333333333	0	0	2.58333333333333e-07	0	0
Pseudomonas aeruginosa unclassified	0.837142980303522	0.335697700942738	0.371093369522698	0.371093369522698	0.371093369522698	0	0.166666666666667	0.166666666666667	0	0.00371065	0.00145155
Pseudomonas caeni DSM 24390	0.837142980303522	0.367879441171444	1	1	NA	0.0833333333333333	0	0	2.98333333333333e-06	0	0
Pseudomonas putida unclassified	0.932948453820275	0.597216138258654	1	1	1	0.0833333333333333	0.0833333333333333	0	9.76666666666667e-06	1.24583333333333e-05	0
Vibrio sp Ex25 unclassified	0.837142980303522	0.367879441171444	1	NA	1	0	0.0833333333333333	0	0	1.03333333333333e-05	0
Stenotrophomonas maltophilia unclassified	0.932948453820275	0.597216138258654	1	1	1	0.0833333333333333	0	0.0833333333333333	0.000232166666666667	0	2.31666666666667e-06
Fretibacterium fastidiosum	0.837142980303522	0.366885219346579	1	1	0.371093369522698	0.0833333333333333	0.166666666666667	0	7e-06	1.96666666666667e-06	0
Pyramidobacter piscolens W5455	0.996739183962659	0.863962066985082	0.422678074170635	1	0.855132140584706	0.166666666666667	0.166666666666667	0.25	0.000169883333333333	0.000415708333333333	6.875e-05
Mycoplasma hyorhinis unclassified	0.837142980303522	0.367879441171444	1	NA	1	0	0.0833333333333333	0	0	4.26666666666667e-06	0
Mycoplasma pulmonis UAB CTIP	0.837142980303522	0.367879441171444	1	NA	1	0	0.0833333333333333	0	0	1.82333333333333e-05	0
Akkermansia muciniphila ATCC BAA-835	0.90546070924691	0.416699911175914	0.29450739368011	0.271898710819648	0.799846105662473	0.25	0.416666666666667	0.5	0.000296008333333333	0.001390875	0.000996458333333333
