# Supplementary material for: Polyethylene Glycol Loxenatide Injection (GLP-1) Protects Vascular Endothelial Cell Function in Middle-Aged and Elderly Patients With Type 2 Diabetes by Regulating Gut Microbiota
Source: Front Mol Biosci. 2022 Jun 15;9:879294. doi: 10.3389/fmolb.2022.879294 (PMC9240776; doi:10.3389/fmolb.2022.879294)
Supplement: Supplementary file 6 [file Table1.XLSX]

## Sheet: Sheet1
File	Sample	Group	Name	Age	Sample date	Hypersensitive CRP (mg/L)	Blood routine - leukocyte	Blood sedimentation (mm/h)	Procalcitonin (ng/ml)	IL-6	IL-8	MCP-1	IL-18	IL-37	TNF-a	FBG	2HPG	HbA1c(%)	FCP	2HCP	FINS	2INS	Lactate dehydrogenase (U/L)	Phosphocreatine (U/L)	Phosphocreatine isoenzyme (U/L)	Hydroxybutyrate dehydrogenase (U/L)	Lactate dehydrogenase (U/L)	Aspartic acid transaminase (U/L)	Alanine transaminase (U/L)	AST/ALT	Transglutaminase (U/L)	Alkaline phosphatase (U/L)	Cholinesterase (IU/L)	Monoamine oxidase (U/L)	a-L-fucosidase（U/L)	Total bile acid (umol/L)	The total protein (g/L)	Albumin (g/L)	Globulin (g/L)	Uric acid (umol/L)	Total bilirubin (umol/L)	Direct bilirubin (umol/L)	Indirect bilirubin (umol/L)	K(mmol/L)	Na(mmol/L)	Cl(mmol/L)	Ca(mmol/L)	P(mmol/L)	CO2(mmol/L)
LGY-0-M_FKDL202558866-1a	P1_0	W0	LGY	80	2019.09.12	2.72	9.2	26	<0.05	51.6154	98.0476	204.819	19.971	28.96	117.574	8.03	15.85	7.58	4.32	8.7	54.93	158.45	22.9	110	11	105	173	28.11	26.3	1.1	31.2	60	8843	6	36.1	4.4	68.2	43.93	24.27	662	4.94	1.55	3.39	4.5	145	106	2.32	1.6	25.6
LGY-4-M_FKDL202558867-1a	P1_4	W4	LGY	80	2019.10.07	2.14	8.6	12	<0.05	20.547	11.5	174.724	29.6812	26.6267	32.2963	6.52	10.25	7.62	5.12	12.04	35.82	80.29	23.4	97	14	95	142	21.58	22.5	1	25.84	65	9052	6	32.4	3.4	71.56	41.95	29.61	828	8.2	2.3	5.9	3.7	139	107	2.58	1.25	23
LGY-8-M_FKDL202558868-1a	P1_8	W8	LGY	80	2019.11.06	2.11	12	8	＜0.05	25.0769	11.2024	184.343	27.7971	22.6933	21.0926	5.42	8.21	7.09	5.54	15.4	29.5	50.2	22.7	116	12	100	158	20.05	21.9	0.9	29.67	65	9166	5	38.8	2.1	81.75	48.19	33.56	890	4.18	1.59	2.59	3.9	143	106	2.14	1.56	30.3
LML-0-M_FKDL202558887-1a	P2_0	W0	LML	63	2019.10.18	＜0.8	4.9	6	＜0.05	14.5214	11.8571	97.581	90.2609	24.96	26.2778	11.63	13.49	8.89	0.61	0.92	4.49	5	29.7	83	12	103	158	28.33	29.2	1	16.81	68	6699	4	35.9	2.4	68.15	43.26	24.89	200	13.26	4.18	9.08	4.1	143	105	2.29	1.08	27.1
LML-4-M_FKDL202558888-1a	P2_4	W4	LML	63	2019.11.15	＜0.80	5.1	8	＜0.05	17.2137	11.5595	84.7238	61.7826	25.96	21	9.55	10.52	8.52	0.78	1.78	6.24	25.4	32.3	94	10	119	161	24.85	22.6	1.1	14.6	60	9556	4	37	3.1	74.44	46.66	27.78	201	10.1	3.09	7.01	4.3	142	104	2.3	1.07	27.5
LML-8-M_FKDL202558889-1a	P2_8	W8	LML	63	2019.12.09	＜0.80	5.3	5	＜0.05	17.4701	12.6607	64.6286	58.1594	26.2933	25.537	8.84	11.5	8.39	1.5	3.18	8.41	40.57	37.3	113	15	138	188	22.46	24.6	0.9	14.28	65	9349	3	36.5	1.6	75.79	46.79	29	238	11.35	3.79	7.56	3.8	138	99	2.41	1.09	30.2
LWM-0-M_FKDL202558857-1a	P3_0	W0	LWM	46	2019.09.19	＜0.80	3.3	15	＜0.05	17.5983	11.381	126.438	46.6377	23.0933	20.8148	7.67	19.21	12	1.19	3.58	5.17	25.47	27.6	25	11	98	145	21.68	24.1	0.9	29.5	50	10194	4	22.6	5.3	55.83	39.03	16.8	253	10.81	3.73	7.08	3.6	141	103	2.17	1.24	27.5
LWM-4-M_FKDL202558858-1a	P3_4	W4	LWM	46	2019.10.08	＜0.80	3.8	8	＜0.05	13.9658	11.4107	122.914	17.8696	22.76	22.3889	6.27	7.2	11.8	1.32	3.13	5.9	11.6	33.4	36	7	119	158	18.13	21.4	0.8	23.81	42	9314	6	21.3	2.6	60.51	39.93	20.58	336	9.29	2.98	6.31	4.3	146	108	2.6	1.85	29.9
LWM-8-M_FKDL202558859-1a	P3_8	W8	LWM	46	2019.11.11	＜0.80	3	10	＜0.05	14.8632	11.7679	115.01	13.3768	24.2933	19.1481	6.36	7.5	8.2	1.37	2.95	6.29	10.89	31.6	36	7	121	142	20.88	20.3	1	27.98	39	9590	4	22.7	1	66.9	45.27	21.63	448	9.7	3.52	6.18	4.3	143	106	2.13	1.35	31.7
LXQ-0-M_FKDL202558884-1a	P4_0	W0	LXQ	73	2019.10.7	23.14	12.6	56	＜0.05	30.5043	17.9583	145.01	47.4348	25.16	29.5185	10.54	17.12	7.99	1.33	4.1	10.79	56.03	27.9	113	31	150	246	22.39	32.6	0.7	20.96	60	8244	6	26.5	1.5	69.3	41.95	27.35	428	6.9	2.11	4.79	3.8	141	104	2.41	0.95	28.9
LXQ-4-M_FKDL202558885-1a	P4_4	W4	LXQ	73	2019.11.4	8.65	9.1	12	＜0.05	20.547	11.2321	108.819	20.0435	22.6933	28.5	10.23	15.2	7.85	1.75	4.59	10.65	49.21	27.2	157	25	154	210	23.2	33.5	0.7	21.48	50	8754	6	27.4	2	76.12	47.15	28.97	410	7.3	3.18	4.12	4	141	103	2.26	1.09	26.6
LXQ-8-M_FKDL202558886-1a	P4_8	W8	LXQ	73	2019.12.4	7.85	7.4	10	＜0.05	18.7521	11.1131	8.08696	98.9143	22.8933	28.4074	9.57	11.54	7.62	2.04	4.79	10.32	42.54	28.8	130	17	135	207	25.32	26.8	0.9	26.19	60	8914	5	28.4	2.5	83.21	49.88	33.33	465	7.13	2.56	4.57	4.5	139	100	2.53	1.28	27.5
LXY-0-M_FKDL202558881-1a	P5_0	W0	LXY	67	2019.10.01	1.38	7.4	10	＜0.05	16.359	26.8869	174.438	193.232	44.1987	26.9259	9.59	18.96	9.13	3.56	8.29	56.23	250.46	31.3	45	7	122	174	69.62	96	0.7	115.14	86	9693	7	43.5	3.2	79.25	41.21	38.04	337	15	5.19	9.81	4.4	141	104	2.6	1.16	26.8
LXY-4-M_FKDL202558882-1a	P5_4	W4	LXY	67	2019.10.30	5.2	6.5	6	＜0.05	17.5128	18.7321	162.057	93.7391	44.2625	26.8333	9.16	10.6	7.98	3.84	9.01	45.12	200.55	33.8	42	12	135	183	40.6	65.1	0.6	88.97	83	8191	8	40.9	4.2	90.16	50.49	39.67	391	13.68	4.53	9.15	5.2	142	103	2.41	1.26	28.1
LXY-8-M_FKDL202558883-1a	P5_8	W8	LXY	67	2019.11.28	5.6	8.1	11	＜0.05	20.3333	13.8214	136.724	33.8841	36.085	24.9815	6.09	8.8	6.95	3.79	8.68	30.45	99.57	35.7	47	9	132	191	40.31	46.3	0.9	81.09	73	9745	4	34.7	3.3	80.6	46.13	34.47	410	12.42	4.4	8.02	4.2	136	105	2.43	1.28	28.5
LXZ-0-M_FKDL202558872-1a	P6_0	W0	LXZ	56	2019.09.24	52.2	7.8	50	<0.05	45.1624	11.3214	127.771	8.15942	21.56	23.5	5.75	11.02	6.59	1.69	4.65	9.97	55.31	24.8	66	12	113	177	21.03	15.3	1.4	32.2	67	5560	7	40.4	1	70.57	44.14	26.43	184	11.18	4.22	6.96	4.4	138	100	2.58	0.92	21.6
LXZ-4-M_FKDL202558873-1a	P6_4	W4	LXZ	56	2019.10.28	8.6	7.2	18	＜0.05	17.2137	11.2917	193.295	7.43478	22.56	23.7778	6.65	7.5	6.23	2.01	7.05	12.7	50.89	21.4	25	10	99	101	18.99	27.4	0.7	30.42	49	5590	6	36.2	2.7	64.15	39.71	24.44	145	12.91	4.23	8.68	3.9	142	105	2.58	1.02	29.7
LXZ-8-M_FKDL202558874-1a	P6_8	W8	LXZ	56	2019.11.26	9.2	6.5	11	＜0.05	15.2051	11.5	196.914	7.28986	18.36	22.9444	6.14	7.6	5.94	2.24	7.56	16.67	46.81	25.9	68	13	99	148	28.19	33.9	0.8	33.28	54	7396	6	40	5.5	66.67	44.22	22.45	200	12.53	4.28	8.25	4.7	142	110	2.32	1.88	25
QSZ-0-M_FKDL202558854-1a	P7_0	W0	QSZ	60	2019.09.01	65.19	9.1	87	<0.05	41.1026	14.2083	197.295	23.6667	78.4267	30.8148	18.14	22.6	10.64	0.72	2.08	2.52	16.57	22.4	47	6	99	140	15	21.9	0.7	26.97	97	6455	4	24.5	1.8	70.31	44.31	26	244	8.2	2.7	5.5	4.8	140	100	2.53	1.04	28
QSZ-4-M_FKDL202558855-1a	P7_4	W4	QSZ	60	2019.10.08	8.4	6.3	4	＜0.05	17.8974	11.619	192.629	24.4638	44.6933	20.4444	11.98	11.2	10	0.83	2.4	1.98	12.24	26.1	70	10	99	140	15.77	14	1.1	11.46	63	6786	4	20.8	2.4	66.28	43.11	23.17	367	5.64	1.35	4.29	5	143	107	2.62	1.19	28.1
QSZ-8-M_FKDL202558856-1a	P7_8	W8	QSZ	60	2019.10.31	8.9	6.2	6	＜0.05	18.9658	11.1131	191.676	35.1884	36.16	25.7222	9.36	9.5	9.8	0.79	2.64	2.23	9.01	30.9	87	17	135	184	16.12	11.3	1.4	11.69	52	6872	3	21.1	2.1	70.29	48.38	21.91	339	9.06	2.9	6.16	4.6	143	106	2.24	1.14	26.7
WWJ-0-M_FKDL202558860-1a	P8_0	W0	WWJ	58	2019.09.03	9.98	9.2	112	<0.05	21.4444	11.3214	206.057	7.86957	23.96	25.7222	16.44	21.71	7.64	1.46	2.78	20.99	27.05	35.9	40	6	168	258	20.71	29.2	0.7	221.94	195	12107	6	36.5	0.9	80.23	44.79	35.44	434	8.99	4.39	4.6	4.5	142	96	2.55	1.03	31.9
WWJ-4-M_FKDL202558861-1a	P8_4	W4	WWJ	58	2019.10.07	7.3	8.2	7	＜0.05	21.2735	11.381	190.629	14.6812	29.2267	23.6852	13.47	15.3	7.51	2.03	2.79	12.53	13.01	31	57	13	130	188	14.97	13	1.2	30.9	72	10336	6	26.3	1.3	69.45	41.83	27.62	342	8	2	6	4.3	142	103	2.42	1.04	27
WWJ-8-M_FKDL202558862-1a	P8_8	W8	WWJ	58	2019.11.01	15.54	7.8	124	<0.05	22.1282	12.4821	153.676	10.4783	32.16	28.4074	9.1	13.77	7.22	2.71	2.86	9.38	11.27	31.6	79	7	165	210	15.19	15.3	1	25.75	72	14005	4	27.8	0.3	75.85	46.02	29.83	327	4.93	1.65	3.28	4.4	141	105	2.28	1.3	24.4
XJL-0-M_FKDL202558875-1a	P9_0	W0	XJL	70	2019.09.27	28.68	6.3	56	＜0.05	19.0085	15.369	149.295	279.899	31.4933	26.3704	10	12.86	7.13	1.04	4.28	11.85	27.96	29.9	25	6	113	139	25.09	84.6	0.3	424.31	241	6700	5	31	3.3	61.56	36.24	25.32	139	12.05	4.5	7.55	4	141	101	2.55	1.09	28.2
XJL-4-M_FKDL202558876-1a	P9_4	W4	XJL	70	2019.10.28	6.5	7.4	8	＜0.05	16.9573	14.5952	105.581	201.13	26.6933	26.463	9.71	15.6	7.25	1.85	4.25	10.26	22.62	25.6	19	6	95	125	21.14	32.6	0.52	222.65	148	6201	5	33.5	6.2	65.26	40.23	27.62	111	11.59	4.42	6.52	4	138	104	2.24	1.09	23.7
XJL-8-M_FKDL202558877-1a	P9_8	W8	XJL	70	2019.11.25	89.59	8.4	105	0.07	28.453	14.8333	103.486	280.551	29.0267	25.3518	11.5	20.27	7.44	2.29	4	8.29	23.71	22.8	13	4	75	117	16.88	14.8	1.1	110.76	77	5984	4	34.2	9.2	69.74	41.86	27.88	104	10.46	4.36	6.1	4.3	136	103	2.46	1.08	24.6
XPL-0-M_FKDL202558878-1a	P10_0	W0	XPL	45	2019.09.30	9.2	6	7	＜0.05	17.8974	15.3988	133.295	173.812	43.2267	27.4815	8.94	21.01	7.64	1.36	3.58	10.52	43.39	33.5	108	13	142	194	21.6	25.2	0.9	23.93	63	8483	5	23.5	15.6	67.78	42.17	25.61	278	7.86	2.36	5.5	4.4	140	106	2.52	0.95	28.8
XPL-4-M_FKDL202558879-1a	P10_4	W4	XPL	45	2019.10.30	5.9	8	15	＜0.05	17.0855	14.0595	104.914	132.652	31.76	27.9444	6.58	7.9	7.35	1.4	3.72	9.85	32.14	32.5	110	14	135	195	21.064	24.01	0.9	22.95	58	7952	5	21.5	15.8	68.52	43.12	24.21	298	8.24	3.02	6.8	4.3	140	108	2.46	1.01	25.9
XPL-8-M_FKDL202558880-1a	P10_8	W8	XPL	45	2019.11.30	8.6	6.1	18	＜0.05	16.0598	12.3929	134.533	111.71	28.0933	28.1296	6.36	7.8	7.15	1.34	3.64	9.24	28.56	29.4	110	16	129	201	21.89	23.3	0.9	21.9	50	7859	5	22.8	15.7	67.47	44.91	22.56	300	10.55	3.5	7.05	4.1	139	108	2.25	1.03	24.5
YDY-0-M_FKDL202558869-1a	P11_0	W0	YDY	56	2019.09.17	3.03	3.2	25	0.06	16.7009	17.75	149.391	157.725	26.16	25.9074	15.98	20	7.86	4.56	4.05	22.34	36.91	35.9	195	21	167	338	309.9	180.7	1.7	1133.29	130	8073	6	53.8	11.5	81.93	50.59	31.34	331	19.38	7.13	12.25	3	140	96	2.43	1.15	25
YDY-4-M_FKDL202558870-1a	P11_4	W4	YDY	56	2019.10.17	5.9	9	11	＜0.05	10.8889	13.5536	111.2	18.7391	20.6933	16.8333	7.06	15.5	7.69	4.01	7.56	16.82	32.69	31	127	12	114	172	52.79	109.2	0.5	233.75	126	7788	5	27.4	6.3	76.87	49.65	27.22	258	9.32	3.98	5.34	3.9	141	106	2.37	1.49	25
YDY-8-M_FKDL202558871-1a	P11_8	W8	YDY	56	2019.11.09	＜0.8	4.1	50	＜0.05	18.9231	12.5119	56.1524	31.9275	27.6933	22.2963	6.4	11.2	7.64	2.59	5.11	14.75	31.86	31.2	115	15	109	158	54	110.3	1.6	152.26	129	7806	5	21.5	7.1	78.5	50.2	28.53	263	8.25	3.89	4.65	4.1	145	110	2.38	1.36	24
YHH-0-M_FKDL202558863-1a	P12_0	W0	YHH	70	2019.09.06	6.74	12.9	26	0.13	28.453	11.381	593.01	190.188	28.36	33.5	3.64	11.39	11.98	9.11	10.5	23.4	34.79	53.8	31	9	199	289	16.42	21	0.8	152.91	54	6529	8	20.6	3.5	67.36	44.65	22.71	263	7.5	2.23	5.27	4.3	142	109	2.27	1.15	20.7
YHH-4-M_FKDL202558864-1a	P12_4	W4	YHH	70	2019.10.10	6.3	9	12	＜0.05	20.0769	11.9762	321.581	251.783	30.2267	34.1482	7.45	12.6	12.5	9.05	9.62	17.64	19.26	66.1	37	9	260	329	16.93	35	0.5	290.02	72	13431	8	22.2	2	67.43	46.63	20.8	236	10.78	2.98	7.8	4.7	145	111	2.26	2.39	18.1
YHH-8-M_FKDL202558865-1a	P12_8	W8	YHH	70	2019.11.11	2.62	11.8	8	＜0.05	20.3761	11.5298	365.771	307.217	31.4933	33.037	7.1	11.89	13.76	8.96	8.25	16.05	10.82	71.7	34	11	302	302	16.91	29.1	0.6	173.33	54	8109	12	24.5	3.5	75.47	52.12	23.35	263	10.58	2.9	7.68	5.4	140	106	2.29	1.37	18.9
[truncated: 30 more columns]
